# Supplementary material for: Unconventional Stereoerror Formation Mechanisms in Nonmetallocene Propene Polymerization Systems Revealed by DFT Calculations
Source: J Phys Chem A. 2022 Sep 2;126(36):6203–9. doi: 10.1021/acs.jpca.2c04935 (PMC9483984; doi:10.1021/acs.jpca.2c04935)
Supplement: Supplementary file 2 — jp2c04935_si_002.xyz [file jp2c04935_si_002.xyz]

89
L1-Zr FM 1si Site 1 and Right Insertion E(B3LYP)/D3/TZVP/PCM=-2590.141364
Zr	-0.5591760	0.9640060	0.7399530
O	-1.6519890	-0.1991300	-0.4794420
N	-0.2057520	3.0818400	-0.1916750
N	-2.8041120	2.1815150	0.5168320
O	1.2985940	0.8181340	0.0444000
C	-2.4852710	3.6264560	0.6232810
C	-1.3312840	4.0290200	-0.2808420
H	-2.2359110	3.8430700	1.6692120
H	-3.3748000	4.2348300	0.3737660
H	-1.6664050	4.0804200	-1.3307090
H	-1.0092900	5.0485830	-0.0091160
C	-3.7852360	1.8147930	1.5620950
H	-3.3820190	2.0395480	2.5581970
H	-4.0211950	0.7449470	1.5037700
H	-4.7259290	2.3811860	1.4363240
C	0.9194040	3.5128420	-0.6909140
H	0.9390670	4.5528970	-1.0560100
C	2.1576280	2.8109660	-0.8832530
C	2.3165110	1.4317680	-0.5678740
C	3.5176640	0.7500160	-0.9144660
C	3.7203470	-0.7568000	-0.6784240
C	4.5213200	1.5289450	-1.5043950
H	5.4595210	1.0443800	-1.7730580
C	4.4164470	2.9083060	-1.7896950
C	5.5711510	3.6452930	-2.4196490
C	3.2188050	3.5308910	-1.4851060
H	3.0749280	4.5901540	-1.7163390
C	-3.3979320	1.9128890	-0.8379920
H	-2.6398770	2.1847020	-1.5890880
H	-4.2582730	2.5908490	-0.9814040
C	-2.8709900	-0.5238650	-0.9173580
C	-3.8321280	0.4920040	-1.0834330
C	-3.2243180	-1.8556590	-1.2085220
C	-4.5050960	-2.1727010	-1.6634290
C	-5.4472700	-1.1517740	-1.8225210
C	-5.1175880	0.1762970	-1.5329620
Cl	-2.0385790	-3.1148130	-0.9940360
H	-4.7649280	-3.2074220	-1.8875970
Cl	-7.0490950	-1.5396540	-2.3843350
H	-5.8674180	0.9580620	-1.6682730
C	-0.1210960	-0.8912640	2.2549490
C	-0.9526980	-1.7622820	3.2037110
H	-0.3461730	-1.2503680	1.2207580
H	0.9526800	-1.0641170	2.3849310
C	-0.6130430	-3.2511130	3.0115200
C	-2.4600510	-1.5258960	3.0459420
H	-0.6714100	-1.5027620	4.2409700
H	-1.1603580	-3.8708590	3.7398090
H	-0.8931480	-3.5946030	2.0023560
H	0.4626240	-3.4413390	3.1492700
H	-3.0358730	-2.1384030	3.7568040
H	-2.7335140	-0.4733930	3.2298160
H	-2.7968240	-1.7969770	2.0313720
C	-0.0297190	1.0216260	3.4421420
C	-0.4065820	2.2053940	2.7589690
H	-0.8006800	0.5589280	4.0614750
C	1.3787480	0.8395880	3.9441150
H	1.5879640	-0.1820080	4.2883930
H	2.1306630	1.1270530	3.1941590
H	1.5038920	1.5121030	4.8112200
H	-1.3799900	2.6256540	3.0255510
H	0.3740700	2.9556400	2.5808850
C	5.0920980	-1.2550900	-1.2109610
C	3.6756440	-1.0854150	0.8417310
C	2.6178670	-1.5775790	-1.4136260
C	5.2749650	-2.7667130	-0.9688700
H	5.1750000	-1.0466240	-2.2910370
H	5.9116840	-0.7105670	-0.7123320
C	3.8434850	-2.5996540	1.0817120
H	4.4782730	-0.5286670	1.3559910
H	2.7231240	-0.7420500	1.2685630
C	2.7975480	-3.0868660	-1.1591420
H	1.6187960	-1.2635290	-1.0805140
H	2.6744700	-1.3669820	-2.4954480
H	6.2599040	-3.0680030	-1.3623500
C	5.2094420	-3.0574350	0.5412450
C	4.1641820	-3.5445510	-1.6965390
H	1.9899100	-3.6310810	-1.6769960
C	2.7205760	-3.3654490	0.3544710
H	3.7876540	-2.7976140	2.1661710
H	5.3533230	-4.1349060	0.7282780
H	6.0240510	-2.5313820	1.0682940
H	4.2941740	-4.6288700	-1.5410870
H	4.2243170	-3.3694960	-2.7843840
H	2.8157880	-4.4475350	0.5463230
H	1.7345100	-3.0612260	0.7457050
H	5.3302750	4.7035640	-2.5948500
H	6.4662110	3.6052180	-1.7773410
H	5.8496510	3.1972740	-3.3874780
89
L1-Zr FM 1si site 2 E(B3LYP)/D3/TZVP/PCM=-2590.132032
Zr	0.6656510	-0.8622250	0.2860790
O	1.6713010	0.5855810	-0.6417370
N	0.2769990	-2.4772890	-1.4641730
N	2.8304070	-2.0164710	-0.2711410
O	-1.1844210	-0.4742560	-0.2637890
C	2.4699560	-3.3708410	-0.7776800
C	1.4006940	-3.3294770	-1.8661080
H	2.1097780	-3.9599790	0.0778570
H	3.3707870	-3.8829060	-1.1630990
H	1.8250850	-2.9432040	-2.8086200
H	1.0724180	-4.3624460	-2.0760900
C	3.7129950	-2.1468870	0.9121310
H	3.2117570	-2.7275050	1.6963430
H	3.9679330	-1.1524830	1.3020100
H	4.6527890	-2.6631420	0.6461430
C	-0.8585790	-2.6554650	-2.0708710
H	-0.9220960	-3.4706220	-2.8123700
C	-2.0797940	-1.8984590	-1.9326910
C	-2.2120500	-0.7717600	-1.0708980
C	-3.3975180	0.0111200	-1.0773540
C	-3.5422170	1.3077700	-0.2582220
C	-4.4306210	-0.4406190	-1.9110270
H	-5.3623710	0.1236230	-1.9337250
C	-4.3582280	-1.5788590	-2.7411760
C	-5.5381470	-1.9788100	-3.5906520
C	-3.1669070	-2.2870200	-2.7509110
H	-3.0520380	-3.1574760	-3.4029950
C	3.5682530	-1.2650280	-1.3505270
H	2.9161240	-1.2410480	-2.2355780
H	4.4677620	-1.8474540	-1.6165370
C	2.9230520	1.0534740	-0.6979460
C	3.9594930	0.1491840	-1.0068780
C	3.2358530	2.4025860	-0.4472550
C	4.5576130	2.8482350	-0.5138760
C	5.5749030	1.9407810	-0.8252720
C	5.2830860	0.5947310	-1.0706180
Cl	1.9579480	3.5122830	-0.0442490
H	4.7897420	3.8955310	-0.3199460
Cl	7.2243810	2.4930300	-0.9057890
H	6.0923280	-0.0942970	-1.3197250
C	0.2836210	-2.6686590	1.9598320
C	-0.8835960	-3.2959490	2.7447830
H	1.2364660	-3.1166470	2.2745430
H	0.1197800	-3.0159640	0.9119200
C	-0.7756270	-4.8303980	2.7392780
C	-2.2537540	-2.8455730	2.2235500
H	-0.8012000	-2.9747920	3.7984310
H	-1.5812270	-5.2827960	3.3392490
H	-0.8616990	-5.2341390	1.7156380
H	0.1844280	-5.1726580	3.1579810
H	-3.0632700	-3.2913070	2.8219100
H	-2.3809280	-1.7529910	2.2602740
H	-2.4059460	-3.1626340	1.1777170
C	0.5012260	-0.7889580	3.0256160
C	0.8658040	0.3448770	2.2404910
H	-0.5526080	-0.8545990	3.3101550
C	1.4601320	-1.3005060	4.0717750
H	1.2068310	-2.2954430	4.4618010
H	2.4992380	-1.3068990	3.7102180
H	1.4193110	-0.5949890	4.9197200
H	1.8812230	0.7455140	2.3609420
H	0.1047070	1.1227860	2.0863250
C	-4.9248250	1.9790160	-0.4803610
C	-3.4057050	1.0417370	1.2701200
C	-2.4556490	2.3386810	-0.6935570
C	-5.0537130	3.2887040	0.3220250
H	-5.0694630	2.1983190	-1.5514910
H	-5.7315810	1.2892360	-0.1791310
C	-3.5208320	2.3559780	2.0699610
H	-4.1924380	0.3354960	1.5872730
H	-2.4395410	0.5635360	1.4833560
C	-2.5809520	3.6428850	0.1187650
H	-1.4485840	1.9168770	-0.5623930
H	-2.5735740	2.5519460	-1.7697830
H	-6.0491850	3.7216760	0.1288300
C	-4.9000080	2.9910560	1.8239400
C	-3.9613080	4.2764920	-0.1256030
H	-1.7876380	4.3371960	-0.2052350
C	-2.4175440	3.3336270	1.6193990
H	-3.4016470	2.1298930	3.1434960
H	-5.0028690	3.9203030	2.4091590
H	-5.6995440	2.3104320	2.1637930
H	-4.0522200	5.2232970	0.4328530
H	-4.0832940	4.5234800	-1.1941340
H	-2.4750430	4.2651830	2.2071920
H	-1.4186040	2.9029060	1.8112350
H	-6.4152090	-2.2156230	-2.9660610
H	-5.8367520	-1.1623300	-4.2681170
H	-5.3150810	-2.8624340	-4.2055500
89
L1-Zr FM 1re-Syn Site 1 StereoError(monomer misorentation relative to chain) E(B3LYP)/D3/TZVP/PCM=-2590.135575
Zr	-0.5576840	1.0091980	0.7348760
O	-1.5847480	-0.2650490	-0.4226160
N	-0.2157090	3.0515590	-0.3673160
N	-2.8103590	2.1710190	0.3736160
O	1.3119790	0.8443220	0.0527550
C	-2.5036850	3.6220730	0.4002520
C	-1.3464650	3.9849760	-0.5154410
H	-2.2673290	3.8950220	1.4358620
H	-3.3964460	4.2064180	0.1076790
H	-1.6737210	3.9803130	-1.5689520
H	-1.0334250	5.0195180	-0.2945320
C	-3.8324730	1.8788180	1.4021880
H	-3.4499630	2.1387560	2.3976760
H	-4.0970010	0.8152130	1.3827060
H	-4.7508660	2.4660640	1.2192630
C	0.9057770	3.4599070	-0.8948200
H	0.9137380	4.4720700	-1.3317580
C	2.1508590	2.7614270	-1.0345260
C	2.3197520	1.4124150	-0.6128830
C	3.5230010	0.7125670	-0.9169200
C	3.7257530	-0.7779990	-0.5949020
C	4.5208370	1.4531900	-1.5622470
H	5.4610310	0.9559430	-1.7986500
C	4.4079400	2.8083050	-1.9464750
C	5.5584600	3.5033220	-2.6294870
C	3.2061950	3.4432800	-1.6894070
H	3.0536020	4.4810690	-1.9993310
C	-3.3497310	1.8065190	-0.9796090
H	-2.5709540	2.0461830	-1.7202400
H	-4.2164710	2.4562120	-1.1974290
C	-2.7775170	-0.6260210	-0.9040910
C	-3.7479830	0.3641790	-1.1559030
C	-3.0914000	-1.9741160	-1.1648900
C	-4.3473950	-2.3350700	-1.6551770
C	-5.3028080	-1.3414280	-1.8875900
C	-5.0079530	0.0036780	-1.6426300
Cl	-1.8863070	-3.1987090	-0.8781650
H	-4.5765570	-3.3825250	-1.8517210
Cl	-6.8750660	-1.7836450	-2.4908640
H	-5.7646410	0.7644500	-1.8434970
C	0.0141050	-0.6679850	2.4124850
C	-1.0039270	-1.5030230	3.2039720
H	0.0764480	-1.0860330	1.3758580
H	1.0270570	-0.8262170	2.8013980
C	-0.7044150	-3.0048350	3.0341510
C	-2.4664140	-1.1978340	2.8628360
H	-0.8672080	-1.2786460	4.2716850
H	-1.3669380	-3.6044460	3.6792630
H	-0.8675910	-3.3291110	1.9940800
H	0.3349580	-3.2437420	3.3081590
H	-3.1483330	-1.8022300	3.4812540
H	-2.7149880	-0.1416160	3.0563170
H	-2.6952700	-1.4305210	1.8108820
C	0.2928830	1.4228580	3.3018470
C	-0.4503880	2.4341360	2.6386090
H	1.3586550	1.3739570	3.0513380
C	-0.0136180	1.0282970	4.7181000
H	0.5053030	0.1183480	5.0446190
H	0.3527220	1.8575300	5.3497460
H	-1.0918630	0.9294430	4.9094770
H	-1.3872960	2.7371140	3.1208410
H	0.1261110	3.2627670	2.2131200
C	5.0952260	-1.3048790	-1.1050370
C	3.6835870	-1.0307590	0.9405090
C	2.6201470	-1.6327040	-1.2860510
C	5.2765080	-2.8025120	-0.7903750
H	5.1754670	-1.1510390	-2.1943870
H	5.9168460	-0.7373310	-0.6362910
C	3.8496280	-2.5319920	1.2527700
H	4.4897630	-0.4521600	1.4242510
H	2.7331060	-0.6646810	1.3527040
C	2.7982120	-3.1276950	-0.9592130
H	1.6219310	-1.3010560	-0.9668710
H	2.6740390	-1.4753900	-2.3770240
H	6.2601870	-3.1244410	-1.1705270
C	5.2135330	-3.0186240	0.7325650
C	4.1629220	-3.6128910	-1.4771660
H	1.9883970	-3.6951250	-1.4478770
C	2.7248520	-3.3318720	0.5664720
H	3.7959030	-2.6769260	2.3456700
H	5.3555010	-4.0858450	0.9725580
H	6.0303890	-2.4689360	1.2312890
H	4.2916930	-4.6887610	-1.2707060
H	4.2204150	-3.4897460	-2.5722940
H	2.8203860	-4.4032660	0.8113410
H	1.7395940	-3.0098000	0.9452780
H	5.3119360	4.5446750	-2.8814550
H	6.4540550	3.5149340	-1.9867590
H	5.8389470	2.9872140	-3.5622510
89
L1-Zr FF 1re Site 1 Right Insertion E(B3LYP)/D3/TZVP/PCM=-2590.136873
Zr	0.5850880	-0.0098240	0.3325300
O	2.5578700	-0.3937210	0.4480100
N	0.6628310	2.2680100	0.4900240
N	1.5810360	1.0249910	-1.7699120
O	-1.3667140	0.5262040	0.0419110
C	1.9428370	2.7779210	0.0106710
C	2.0285210	2.4305700	-1.4864270
H	3.0548410	2.5864770	-1.8511880
H	1.3765100	3.1197520	-2.0432840
H	2.7651410	2.3064980	0.5687490
H	2.0295800	3.8706530	0.1427220
C	0.5011350	1.0128270	-2.7836980
H	0.8458660	1.4305610	-3.7471370
H	0.1665690	-0.0203640	-2.9634670
H	-0.3582270	1.5959660	-2.4290840
C	-0.3241590	3.0871240	0.6859800
H	-0.0955670	4.1661920	0.7154360
C	-1.7252470	2.7561130	0.7801870
C	-2.2371680	1.4946670	0.3344950
C	-3.6477300	1.3215490	0.1889310
C	-4.2703660	0.0474080	-0.4131630
C	-4.4569970	2.3853350	0.6037070
H	-5.5383070	2.2730890	0.5310030
C	-3.9824240	3.6184610	1.1026760
C	-4.9514820	4.6918670	1.5293360
C	-2.6110240	3.7962640	1.1512160
H	-2.1925860	4.7526670	1.4780370
C	2.7076940	0.1715330	-2.2710610
H	2.9915930	0.5106850	-3.2834280
H	2.3003500	-0.8491230	-2.3862650
C	3.9371780	0.1283770	-1.3971280
C	3.7836190	-0.2005990	-0.0332100
C	4.9289770	-0.2933010	0.7823120
C	6.2037870	-0.0802430	0.2566980
C	6.3393560	0.2369990	-1.0985080
C	5.2144990	0.3469200	-1.9231330
Cl	4.7320910	-0.6675070	2.4733290
H	7.0809690	-0.1570900	0.8993970
Cl	7.9252990	0.5060660	-1.7638590
H	5.3454420	0.5967520	-2.9778370
C	0.0095680	-2.2676120	0.7585000
C	0.5974310	-3.6470930	1.0706740
H	-1.0880150	-2.3071460	0.7051290
H	0.3630020	-2.0362990	-0.3024780
H	0.3098370	-3.8957340	2.1076490
C	-0.0446950	-4.7146120	0.1653370
H	0.3354670	-5.7160840	0.4204580
H	-1.1410160	-4.7335960	0.2691790
H	0.1919860	-4.5329900	-0.8970030
C	2.1269290	-3.6913920	0.9732870
H	2.6168810	-2.9503270	1.6215110
H	2.5001540	-4.6878160	1.2551170
H	2.4610550	-3.4954220	-0.0599820
C	0.2154650	-1.2394240	2.6836850
C	0.4927080	0.1593490	2.6224460
H	1.0752060	-1.8797550	2.8963710
C	-1.1020880	-1.7041040	3.2550400
H	-1.0442540	-1.5836600	4.3504750
H	-1.3203640	-2.7623370	3.0574310
H	-1.9431230	-1.0919650	2.8990010
H	-0.3152180	0.8469590	2.8995840
H	1.5021480	0.4860680	2.8961100
H	-4.4317470	5.6176460	1.8148710
H	-5.6600580	4.9362120	0.7213220
H	-5.5516470	4.3639120	2.3943860
C	-5.8186630	0.1371710	-0.5088310
C	-3.7354270	-0.1823550	-1.8589170
C	-3.9420390	-1.2030790	0.4516990
C	-6.4213200	-1.1399520	-1.1264680
H	-6.2505250	0.2898640	0.4946200
H	-6.1093150	1.0076620	-1.1207280
C	-4.3310450	-1.4655130	-2.4704970
H	-3.9966440	0.6906250	-2.4818000
H	-2.6378990	-0.2515610	-1.8438250
C	-4.5313770	-2.4822940	-0.1752180
H	-2.8533920	-1.3033300	0.5508890
H	-4.3478820	-1.0573180	1.4678980
H	-7.5169430	-1.0250670	-1.1708450
H	-3.9188680	-1.6023520	-3.4848940
C	-5.8629450	-1.3401660	-2.5462040
H	-4.2621270	-3.3467880	0.4561670
C	-6.0629590	-2.3563420	-0.2541180
C	-3.9563460	-2.6749490	-1.5920300
H	-4.3495740	-3.6042110	-2.0376190
H	-2.8579170	-2.7874180	-1.5472890
H	-6.2991740	-2.2441620	-3.0035430
H	-6.1433080	-0.4898240	-3.1912060
H	-6.5020940	-3.2739560	-0.6804120
H	-6.4874890	-2.2405080	0.7578820
89
L1-Zr FF 1re Site 2(monomer and chain misorientation) E(B3LYP)/D3/TZVP/PCM=-2590.135551
Zr	0.6308460	-0.3033450	0.0717010
O	2.6113680	-0.5709570	0.2966660
N	0.8167300	1.9197720	0.5758200
N	1.6795290	0.9412810	-1.9123870
O	-1.3083630	0.3401560	0.1758850
C	2.0332590	2.5220540	0.0403970
C	1.9691920	2.3521030	-1.4826370
H	2.9024710	2.7083240	-1.9492420
H	1.1539380	2.9882890	-1.8566550
H	2.9205820	2.0300870	0.4610780
H	2.0993240	3.5970440	0.2823950
C	0.7312550	0.9611730	-3.0518910
H	0.5664730	-0.0585740	-3.4230220
H	-0.2337320	1.3789730	-2.7322110
H	1.1211010	1.5713480	-3.8868970
C	-0.0704750	2.6709440	1.1611300
H	0.2303370	3.6963120	1.4346260
C	-1.4579180	2.3628200	1.3947070
C	-2.0899300	1.2685210	0.7246270
C	-3.5143400	1.2326960	0.6284930
C	-4.2601350	0.2878660	-0.3345780
C	-4.2102660	2.1742160	1.3953480
H	-5.2996770	2.1464700	1.3875070
C	-3.6102000	3.1912050	2.1730800
C	-4.4634160	4.1358470	2.9810670
C	-2.2318420	3.3035450	2.1157280
H	-1.7239170	4.1294340	2.6221560
C	2.9346620	0.2556160	-2.3659790
H	2.6530620	-0.7758350	-2.6330870
H	3.2792100	0.7384190	-3.2982030
C	4.0806210	0.2245660	-1.3810050
C	3.8513660	-0.2469230	-0.0700030
C	4.9361500	-0.3417870	0.8239680
C	6.2272300	0.0119520	0.4285110
C	6.4384420	0.4758640	-0.8727850
C	5.3733430	0.5860920	-1.7734770
Cl	4.6439560	-0.9034330	2.4467980
H	7.0565880	-0.0701210	1.1311160
Cl	8.0428510	0.9269490	-1.3763520
H	5.5640950	0.9484010	-2.7855060
C	0.4163290	-1.9574290	1.7076040
C	-0.3809770	-2.8739060	2.6350320
H	1.4952420	-2.1381820	1.8211890
H	0.2177930	-0.9012470	2.0851590
H	-0.2655520	-3.9046230	2.2544560
C	0.2385050	-2.8529630	4.0462830
H	-0.2913910	-3.5548370	4.7090310
H	1.3015170	-3.1395280	4.0301600
H	0.1648240	-1.8496860	4.4989430
C	-1.8754270	-2.5483350	2.6876630
H	-2.3542240	-2.6292250	1.7026480
H	-2.3970410	-3.2377440	3.3690490
H	-2.0477410	-1.5231220	3.0575230
C	0.0996480	-2.9148760	-0.3287190
C	0.1382590	-2.0198990	-1.4323960
H	-0.8878450	-3.1989700	0.0427210
C	1.1877860	-3.9465300	-0.1756880
H	0.9819080	-4.7575610	-0.8957860
H	1.2234120	-4.4027530	0.8221160
H	2.1786630	-3.5322850	-0.4134590
H	0.9636190	-2.1469660	-2.1417840
H	-0.8197230	-1.7201700	-1.8750470
H	-3.8649290	4.9443680	3.4248020
H	-5.2506040	4.5956960	2.3620990
H	-4.9708100	3.6051640	3.8040770
C	-5.7988270	0.4915450	-0.2805040
C	-3.8068130	0.5964530	-1.7950380
C	-3.9863750	-1.2116000	-0.0357790
C	-6.5245300	-0.4203270	-1.2892400
H	-6.1693140	0.2788740	0.7366700
H	-6.0496410	1.5419270	-0.5032750
C	-4.5277440	-0.3194050	-2.8033620
H	-4.0209990	1.6545840	-2.0236620
H	-2.7169640	0.4619870	-1.8815660
C	-4.7020380	-2.1215050	-1.0542370
H	-2.9050630	-1.3986320	-0.0629670
H	-4.3308630	-1.4450040	0.9856560
H	-7.6090090	-0.2382620	-1.2098730
C	-6.2210680	-1.8943870	-0.9697610
H	-4.1740280	-0.0791630	-3.8206020
C	-6.0469550	-0.0904040	-2.7152560
H	-4.4700760	-3.1738770	-0.8163600
C	-4.2113580	-1.7915080	-2.4776450
H	-6.7480710	-2.5551460	-1.6784690
H	-6.5887750	-2.1509780	0.0385550
H	-4.6976080	-2.4562660	-3.2111950
H	-3.1246800	-1.9754810	-2.5597910
H	-6.5721990	-0.7243040	-3.4493400
H	-6.2895520	0.9561150	-2.9677370
89
L1-Zr FF 1si-Syn Site 1(stereoerror) E(B3LYP)/D3/TZVP/PCM=-2590.132101
Zr	0.6147670	-0.0773390	0.2783450
O	2.5981370	-0.4378700	0.4843650
N	0.8184980	2.1968440	0.4010050
N	1.6517470	0.8440600	-1.8418620
O	-1.3103210	0.5681120	-0.0109930
C	2.0998680	2.6461380	-0.1327340
C	2.1165500	2.2546080	-1.6202610
H	3.1237140	2.3984240	-2.0407560
H	1.4367630	2.9278610	-2.1627970
H	2.9233180	2.1636530	0.4116880
H	2.2260270	3.7388070	-0.0380440
C	0.5909630	0.7959360	-2.8743370
H	0.9552810	1.1720350	-3.8476170
H	0.2550690	-0.2426570	-3.0176720
H	-0.2714230	1.3965630	-2.5578450
C	-0.1186600	3.0653840	0.6251520
H	0.1652360	4.1314760	0.6406410
C	-1.5301340	2.8057410	0.7655470
C	-2.1176580	1.5769390	0.3232270
C	-3.5397480	1.4761830	0.2291350
C	-4.2477400	0.2382520	-0.3529760
C	-4.2798920	2.5750900	0.6798180
H	-5.3672720	2.5179040	0.6445320
C	-3.7275890	3.7781210	1.1717500
C	-4.6263480	4.8945060	1.6399760
C	-2.3482730	3.8856550	1.1754500
H	-1.8708210	4.8158260	1.4968460
C	2.7745460	-0.0512500	-2.2737390
H	3.0725360	0.2202440	-3.3022960
H	2.3594420	-1.0736710	-2.3292680
C	3.9934090	-0.0399530	-1.3850650
C	3.8270880	-0.2666300	-0.0005760
C	4.9703780	-0.2810860	0.8247700
C	6.2480910	-0.1044980	0.2918440
C	6.3936770	0.1032330	-1.0825600
C	5.2732590	0.1435430	-1.9183120
Cl	4.7779440	-0.4997050	2.5431060
H	7.1198830	-0.1230250	0.9461030
Cl	7.9830790	0.3252890	-1.7571580
H	5.4086190	0.3134330	-2.9882490
C	0.0364950	-2.2984570	0.5722840
C	-0.1212140	-3.7943990	0.8445750
H	-0.8808850	-1.9285730	0.0619850
H	0.9256090	-2.2079440	-0.1077230
H	0.7832320	-4.1333770	1.3765860
C	-1.3506580	-4.1469740	1.6920900
H	-1.4326510	-5.2391360	1.8000050
H	-1.3056980	-3.7253660	2.7067720
H	-2.2788330	-3.7914080	1.2163560
C	-0.1557910	-4.5582510	-0.4958520
H	0.7436750	-4.3623890	-1.1015340
H	-0.2039540	-5.6433070	-0.3150860
H	-1.0394170	-4.2792240	-1.0934240
C	0.2028300	-1.3130480	2.6347210
C	0.3771510	0.0977370	2.5662040
H	-0.8239850	-1.6659860	2.7559770
C	1.2813770	-2.1571380	3.2596030
H	1.1372610	-3.2342580	3.1176440
H	1.2516860	-1.9679910	4.3471150
H	2.2808410	-1.8696870	2.9035550
H	-0.5061920	0.7312560	2.7057680
H	1.3157220	0.5080460	2.9559430
H	-4.0515130	5.7915570	1.9113390
H	-5.3510940	5.1790790	0.8600140
H	-5.2097790	4.5899350	2.5248340
C	-5.7911440	0.4142300	-0.4008670
C	-3.7733130	-0.0187890	-1.8151890
C	-3.9626360	-1.0293720	0.5034260
C	-6.4851740	-0.8243080	-0.9998670
H	-6.1828370	0.5873650	0.6154450
H	-6.0496910	1.3018590	-1.0022360
C	-4.4599900	-1.2648440	-2.4076640
H	-4.0047910	0.8685430	-2.4293210
H	-2.6815600	-0.1495310	-1.8364780
C	-4.6448900	-2.2706270	-0.1058860
H	-2.8780070	-1.1936500	0.5745580
H	-4.3280200	-0.8616250	1.5313140
H	-7.5732870	-0.6470360	-1.0094840
H	-4.0874850	-1.4237810	-3.4340740
C	-5.9838890	-1.0537570	-2.4362410
H	-4.4093840	-3.1512920	0.5162740
C	-6.1687430	-2.0590320	-0.1379270
C	-4.1274080	-2.4941240	-1.5402440
H	-4.5852810	-3.3998300	-1.9723180
H	-3.0355890	-2.6666540	-1.5310900
H	-6.4843400	-1.9309130	-2.8799300
H	-6.2356320	-0.1879260	-3.0723350
H	-6.6704070	-2.9509380	-0.5496280
H	-6.5551520	-1.9208780	0.8863700
89
L2-Zr FM 1si Site 1 and Right Insertion E(B3LYP)/D3/TZVP/PCM=-1696.444930
Zr	0.0465260	1.2777360	0.7282950
O	-1.2708480	0.1237280	-0.2681280
N	0.5383420	3.2306710	-0.4599650
N	-2.0632930	2.7124850	0.5536820
O	1.8217710	0.8507900	-0.0620930
C	-1.5942350	4.1157950	0.4415410
C	-0.4965320	4.2694360	-0.5991620
H	-1.2261380	4.4329300	1.4246220
H	-2.4389000	4.7825730	0.1859260
H	-0.9202980	4.2098370	-1.6161420
H	-0.0581090	5.2774410	-0.5060390
C	-2.9509340	2.5750850	1.7295370
H	-2.4161750	2.8598470	2.6449450
H	-3.2969020	1.5378470	1.8234710
H	-3.8390770	3.2255780	1.6327290
C	1.6719630	3.4921900	-1.0482490
H	1.7730530	4.4821960	-1.5224750
C	2.8263090	2.6528660	-1.2123900
C	2.8655530	1.3002360	-0.7688350
C	3.9787610	0.4724990	-1.0910290
C	4.0373000	-1.0249710	-0.7411450
C	5.0277980	1.0907360	-1.7837250
H	5.9032970	0.4932490	-2.0353140
C	5.0434930	2.4402910	-2.1986700
C	6.2350970	2.9962950	-2.9363320
C	3.9239460	3.2036160	-1.9182300
H	3.8715570	4.2450000	-2.2480880
C	-2.8305220	2.3637990	-0.6906650
H	-2.1419540	2.4718480	-1.5431670
H	-3.6338180	3.1104270	-0.8235350
C	-2.5522400	-0.1138300	-0.5536340
C	-3.4240740	0.9809440	-0.7267110
C	-3.0675330	-1.4151720	-0.6855230
C	-4.4143130	-1.6356910	-0.9722230
C	-5.2607670	-0.5365880	-1.1269410
C	-4.7766740	0.7668350	-1.0084220
Br	-1.8700430	-2.9400960	-0.4766330
H	-4.7950370	-2.6526360	-1.0717670
Br	-7.1511270	-0.8303340	-1.5180900
H	-5.4500190	1.6152840	-1.1451660
C	0.3881440	-0.4165400	2.4401570
C	-0.3752610	-1.0730610	3.5967670
H	-0.0204650	-0.8666340	1.5022520
H	1.4492870	-0.6898380	2.4513320
C	-0.1611560	-2.5974200	3.5907380
C	-1.8707000	-0.7320510	3.5801080
H	0.0496950	-0.6987560	4.5460600
H	-0.6609980	-3.0620100	4.4558020
H	-0.5761350	-3.0560010	2.6785500
H	0.9082720	-2.8550470	3.6432100
H	-2.3932460	-1.1966780	4.4303990
H	-2.0467600	0.3545800	3.6467380
H	-2.3506230	-1.1022480	2.6584810
C	0.7934020	1.5982080	3.3621240
C	0.5298010	2.7284900	2.5500050
H	0.0161630	1.3313730	4.0811430
C	2.2004690	1.2803050	3.7952390
H	2.2999520	0.2903840	4.2599520
H	2.9173750	1.3610910	2.9646420
H	2.4857760	2.0310770	4.5532240
H	-0.3485400	3.3215630	2.8166860
H	1.3906950	3.3239780	2.2213760
C	5.3398390	-1.6960370	-1.2569110
C	3.9931850	-1.2453590	0.7988050
C	2.8415190	-1.7763690	-1.4009460
C	5.3735850	-3.1980280	-0.9135250
H	5.4194720	-1.5739740	-2.3502600
H	6.2211000	-1.2045750	-0.8108330
C	4.0095870	-2.7487380	1.1395120
H	4.8598260	-0.7419380	1.2618370
H	3.0907240	-0.7768520	1.2137020
C	2.8725930	-3.2755610	-1.0471500
H	1.8879940	-1.3384460	-1.0732610
H	2.8948770	-1.6453900	-2.4953520
H	6.3144110	-3.6244260	-1.2993080
C	5.3103860	-3.3802740	0.6137620
C	4.1748770	-3.9049520	-1.5708960
H	2.0037850	-3.7675190	-1.5156940
C	2.7995150	-3.4428000	0.4832130
H	3.9561690	-2.8663080	2.2357870
H	5.3470000	-4.4520090	0.8718820
H	6.1850190	-2.9072430	1.0927000
H	4.1981650	-4.9842590	-1.3447120
H	4.2296040	-3.8086140	-2.6688950
H	2.7907120	-4.5137120	0.7480260
H	1.8574650	-3.0144650	0.8673670
H	6.0865320	4.0500990	-3.2120220
H	7.1480230	2.9340650	-2.3215190
H	6.4312690	2.4295630	-3.8612010
89
L2-Zr FM 1si Site 2 E(B3LYP)/D3/TZVP/PCM=-1696.436900
Zr	0.0670710	-1.1607720	0.3290630
O	1.3227300	0.1360500	-0.5251360
N	-0.4576110	-2.6840530	-1.4636150
N	2.0609410	-2.6145650	-0.1383900
O	-1.6848770	-0.5079820	-0.2935120
C	1.5315250	-3.9046720	-0.6643350
C	0.5352240	-3.7096250	-1.8045190
H	1.0483210	-4.4309320	0.1708500
H	2.3651060	-4.5445370	-1.0076040
H	1.0595320	-3.4110470	-2.7283730
H	0.0560760	-4.6801210	-2.0215450
C	2.8664330	-2.8622140	1.0803390
H	2.2574330	-3.3645100	1.8421360
H	3.2399130	-1.9112020	1.4829470
H	3.7357220	-3.5051160	0.8535650
C	-1.5539990	-2.6589810	-2.1614960
H	-1.6872940	-3.4359590	-2.9340380
C	-2.6478890	-1.7205910	-2.0875080
C	-2.6851760	-0.6225950	-1.1796490
C	-3.7505610	0.3174950	-1.2242910
C	-3.8036430	1.5660590	-0.3236150
C	-4.7587120	0.0634520	-2.1656000
H	-5.5971950	0.7564920	-2.2257450
C	-4.7754530	-1.0286850	-3.0577580
C	-5.9177570	-1.2041840	-4.0262560
C	-3.7047910	-1.9069940	-3.0098020
H	-3.6623510	-2.7571200	-3.6965480
C	2.9377000	-1.9805960	-1.1872200
H	2.3258480	-1.8584450	-2.0926980
H	3.7488200	-2.6900130	-1.4281400
C	2.6297030	0.4128300	-0.5449000
C	3.5258540	-0.6418650	-0.8243400
C	3.1442650	1.6958150	-0.2957360
C	4.5183470	1.9368870	-0.3214200
C	5.3875170	0.8796040	-0.5957280
C	4.9035760	-0.4051120	-0.8481000
Br	1.9170570	3.1566470	0.0925040
H	4.9020300	2.9390030	-0.1272760
Br	7.3125700	1.2052760	-0.6285410
H	5.5975850	-1.2173260	-1.0731320
C	-0.6400990	-2.9298130	1.9411070
C	-1.9306690	-3.3934400	2.6409820
H	0.2218010	-3.5040070	2.3079910
H	-0.7812030	-3.2442150	0.8798970
C	-2.0301310	-4.9283000	2.6348480
C	-3.1858970	-2.7639000	2.0256020
H	-1.8802000	-3.0818180	3.6996070
H	-2.9284810	-5.2653530	3.1761820
H	-2.0999530	-5.3207220	1.6055670
H	-1.1558290	-5.3953760	3.1161420
H	-4.0893550	-3.0816240	2.5684850
H	-3.1562330	-1.6642940	2.0463140
H	-3.3093300	-3.0719950	0.9731300
C	-0.2273340	-1.1086500	3.0588440
C	0.3380200	-0.0284280	2.3190670
H	-1.2955050	-1.0300840	3.2797310
C	0.5862110	-1.7662020	4.1453200
H	0.1715480	-2.7197170	4.4991820
H	1.6332290	-1.9162010	3.8421960
H	0.5966960	-1.0730180	5.0043690
H	1.3918850	0.2199800	2.5030270
H	-0.2934400	0.8541570	2.1438730
C	-5.0694310	2.4259810	-0.5945580
C	-3.8330780	1.1750530	1.1839780
C	-2.5669810	2.4792060	-0.5868510
C	-5.1057150	3.6785510	0.3018200
H	-5.0918440	2.7396140	-1.6517740
H	-5.9785650	1.8271930	-0.4152090
C	-3.8577470	2.4298820	2.0786590
H	-4.7222730	0.5516050	1.3805310
H	-2.9523670	0.5655900	1.4300550
C	-2.6008740	3.7243470	0.3209820
H	-1.6350910	1.9222300	-0.4155590
H	-2.5638610	2.7851560	-1.6470300
H	-6.0199490	4.2493000	0.0689980
C	-5.1224140	3.2535430	1.7807180
C	-3.8661320	4.5481170	0.0253500
H	-1.7033230	4.3325290	0.1182630
C	-2.6078170	3.2870950	1.7985780
H	-3.8616090	2.1126270	3.1356540
H	-5.1637460	4.1419620	2.4330760
H	-6.0253560	2.6569690	1.9974090
H	-3.8890380	5.4550710	0.6528000
H	-3.8629750	4.8874460	-1.0246860
H	-2.5991440	4.1719480	2.4569930
H	-1.6912310	2.7157590	2.0300280
H	-5.7817970	-2.0938000	-4.6575560
H	-6.8773710	-1.3111140	-3.4944500
H	-6.0140000	-0.3300160	-4.6907270
89
L2-Zr FM 1re-Syn Site 1 StereoError(monomer misorentation relative to chain) E(B3LYP)/D3/TZVP/PCM=-1696.439457
Zr	0.0454970	1.2597560	0.8069420
O	-1.2433770	0.0618150	-0.1667360
N	0.4349140	3.2077190	-0.4420080
N	-2.1044330	2.6417110	0.6685920
O	1.8020140	0.8881330	-0.0673830
C	-1.6534470	4.0527290	0.5951520
C	-0.5929620	4.2646170	-0.4720760
H	-1.2627510	4.3322430	1.5810360
H	-2.5138160	4.7175140	0.3905890
H	-1.0534920	4.2858880	-1.4741210
H	-0.1365550	5.2574490	-0.3212450
C	-3.0241510	2.4966690	1.8184660
H	-2.5025140	2.7434960	2.7523010
H	-3.4028360	1.4697260	1.8760340
H	-3.8886190	3.1773110	1.7140050
C	1.4930230	3.4583120	-1.1626990
H	1.5285500	4.4335460	-1.6756190
C	2.6383150	2.6330350	-1.4156680
C	2.7669450	1.3182480	-0.8856850
C	3.8877240	0.5119190	-1.2387770
C	4.0657450	-0.9364490	-0.7510460
C	4.8367410	1.1080290	-2.0789100
H	5.7114280	0.5250300	-2.3651540
C	4.7549570	2.4187460	-2.5992630
C	5.8470630	2.9533730	-3.4906830
C	3.6404670	3.1657220	-2.2634400
H	3.5180360	4.1797960	-2.6544360
C	-2.8351920	2.2978280	-0.5963980
H	-2.1306540	2.4316030	-1.4319240
H	-3.6510350	3.0292270	-0.7386620
C	-2.5116280	-0.1830140	-0.5029280
C	-3.3978410	0.9025250	-0.6706220
C	-2.9983090	-1.4872320	-0.7015760
C	-4.3325410	-1.7214570	-1.0338310
C	-5.1951800	-0.6334810	-1.1722720
C	-4.7374020	0.6732150	-0.9987460
Br	-1.7788170	-2.9986700	-0.5370570
H	-4.6897860	-2.7407940	-1.1831350
Br	-7.0684880	-0.9458500	-1.6255180
H	-5.4209100	1.5142750	-1.1306070
C	0.6299750	-0.3968250	2.5047390
C	-0.3695540	-1.0802010	3.4498190
H	0.5241550	-0.8615070	1.4909520
H	1.6594060	-0.6509240	2.7835440
C	-0.2277080	-2.6115890	3.3565850
C	-1.8231490	-0.6469740	3.2366200
H	-0.0998550	-0.8084070	4.4806670
H	-0.8870560	-3.1037700	4.0897670
H	-0.5043430	-2.9811890	2.3564230
H	0.8041580	-2.9340400	3.5656530
H	-2.4928240	-1.1451990	3.9548600
H	-1.9432410	0.4376680	3.3894100
H	-2.1826280	-0.9051410	2.2279000
C	1.2299090	1.6817850	3.2391710
C	0.5384110	2.7437670	2.5982770
H	2.2502350	1.4960370	2.8855910
C	1.0355140	1.3943740	4.7002290
H	1.4839250	0.4479240	5.0272950
H	1.5557460	2.2056230	5.2406040
H	-0.0203240	1.4295120	5.0050610
H	-0.2957210	3.1815630	3.1589760
H	1.1569500	3.4751010	2.0665720
C	5.3571190	-1.5897980	-1.3165390
C	4.1737210	-0.9859780	0.8005490
C	2.8659390	-1.8184150	-1.2100870
C	5.5180080	-3.0401400	-0.8216680
H	5.3305840	-1.5845130	-2.4192220
H	6.2409200	-1.0046220	-1.0108860
C	4.3180620	-2.4399620	1.2948560
H	5.0452670	-0.3892080	1.1214640
H	3.2837510	-0.5232300	1.2493360
C	3.0248750	-3.2655510	-0.7045530
H	1.9193300	-1.3978130	-0.8420040
H	2.8113220	-1.8066000	-2.3121540
H	6.4455090	-3.4558850	-1.2490900
C	5.6041660	-3.0539520	0.7148850
C	4.3122200	-3.8785190	-1.2823240
H	2.1511550	-3.8530160	-1.0332170
C	3.1021020	-3.2682800	0.8342350
H	4.3716190	-2.4385600	2.3974030
H	5.7335740	-4.0867320	1.0799040
H	6.4861640	-2.4838860	1.0544330
H	4.4238430	-4.9231750	-0.9462680
H	4.2616500	-3.9020940	-2.3843890
H	3.1880620	-4.3029680	1.2071240
H	2.1721690	-2.8561550	1.2613600
H	5.6307690	3.9770270	-3.8282570
H	6.8164770	2.9691530	-2.9659500
H	5.9759390	2.3226180	-4.3853770
89
L2-Zr FF 1re Site 1 and Right Insertion E(B3LYP)/D3/TZVP/PCM=-1696.441301
Zr	-0.0045370	-0.0516700	0.3153780
O	1.9748270	-0.4418480	0.4115460
N	0.0818090	2.2001270	0.6887260
N	0.9887330	1.1646870	-1.6767140
O	-1.9503590	0.5199950	0.0578250
C	1.3598370	2.7517980	0.2517710
C	1.4408610	2.5384880	-1.2708600
H	2.4667460	2.7232600	-1.6229890
H	0.7892850	3.2754810	-1.7630540
H	2.1839920	2.2336920	0.7635490
H	1.4464870	3.8285620	0.4798460
C	-0.0883270	1.2450080	-2.6910970
H	0.2610340	1.7463800	-3.6119380
H	-0.4225810	0.2323110	-2.9638510
H	-0.9486390	1.7948430	-2.2892350
C	-0.9020740	2.9955570	0.9757170
H	-0.6725270	4.0657710	1.1148060
C	-2.3028390	2.6551800	1.0427220
C	-2.8173540	1.4549810	0.4535250
C	-4.2275050	1.3086620	0.2784820
C	-4.8490090	0.1327420	-0.4992650
C	-5.0353650	2.3145500	0.8208820
H	-6.1168190	2.2160560	0.7313260
C	-4.5584850	3.4752440	1.4693140
C	-5.5251220	4.4887680	2.0277800
C	-3.1867290	3.6452990	1.5351910
H	-2.7667500	4.5564510	1.9710600
C	2.1111640	0.3515950	-2.2489290
H	2.3927610	0.7707820	-3.2314530
H	1.7013610	-0.6557860	-2.4451850
C	3.3438600	0.2362660	-1.3869320
C	3.1987830	-0.2050420	-0.0516640
C	4.3529940	-0.3545200	0.7383200
C	5.6238640	-0.0956990	0.2268650
C	5.7434900	0.3300290	-1.0971650
C	4.6165390	0.5026360	-1.9024680
Br	4.1654850	-0.9200100	2.5964510
H	6.5058350	-0.2210830	0.8557710
Br	7.5154190	0.6983800	-1.8288510
H	4.7297720	0.8388580	-2.9351070
C	-0.6069970	-2.3322990	0.5136090
C	-0.0444090	-3.7439830	0.7017470
H	-1.7034800	-2.3495590	0.4368300
H	-0.2301700	-2.0050560	-0.5141490
H	-0.3689310	-4.0917920	1.6984420
C	-0.6680130	-4.7056610	-0.3268090
H	-0.3099040	-5.7334030	-0.1592360
H	-1.7674590	-4.7172270	-0.2629240
H	-0.3907970	-4.4244710	-1.3571850
C	1.4867680	-3.7992990	0.6491530
H	1.9610620	-3.1385500	1.3895480
H	1.8400140	-4.8247800	0.8365540
H	1.8590000	-3.4999460	-0.3454710
C	-0.4342950	-1.4953240	2.5297020
C	-0.1307200	-0.1030810	2.6091880
H	0.4073020	-2.1708320	2.7021470
C	-1.7750440	-1.9845470	3.0218450
H	-1.7458210	-1.9658310	4.1248020
H	-2.0054960	-3.0157620	2.7221070
H	-2.5949820	-1.3259270	2.7010790
H	-0.9307220	0.5706500	2.9384670
H	0.8792460	0.1768340	2.9296010
H	-5.0050900	5.3823500	2.4017480
H	-6.2514520	4.8127990	1.2650440
H	-6.1052620	4.0646530	2.8643230
C	-6.3948050	0.2475170	-0.6041460
C	-4.2931980	0.1081600	-1.9555540
C	-4.5414640	-1.2303640	0.1827930
C	-6.9938670	-0.9226070	-1.4092650
H	-6.8421710	0.2574450	0.4040020
H	-6.6699780	1.1991150	-1.0890230
C	-4.8848120	-1.0694000	-2.7542330
H	-4.5406610	1.0631360	-2.4505020
H	-3.1963820	0.0295000	-1.9342710
C	-5.1274170	-2.4019100	-0.6304840
H	-3.4553760	-1.3526910	0.2851730
H	-4.9644050	-1.2278090	1.2024890
H	-8.0879780	-0.7940720	-1.4531230
H	-4.4562650	-1.0625020	-3.7710320
C	-6.4142500	-0.9212710	-2.8346970
H	-4.8732850	-3.3501070	-0.1257630
C	-6.6565880	-2.2544630	-0.7155860
C	-4.5305510	-2.3942960	-2.0519260
H	-4.9212440	-3.2478550	-2.6309180
H	-3.4334740	-2.5196030	-2.0063510
H	-6.8490950	-1.7461830	-3.4238050
H	-6.6788020	0.0151600	-3.3551770
H	-7.0921810	-3.0978810	-1.2773070
H	-7.0989630	-2.2826800	0.2950000
89
L2-Zr FF 1re Site 2 (monomer and chain misorientation) E(B3LYP)/D3/TZVP/PCM=-1696.439736
Zr	-0.0434180	0.1770380	-0.1762870
O	-1.9922540	0.6266500	0.0578600
N	-0.2964470	-1.8226150	0.9105580
N	-1.2459790	-1.4814820	-1.7099170
O	1.8724270	-0.4429120	0.1490600
C	-1.5639730	-2.4762690	0.5986990
C	-1.5780110	-2.7128440	-0.9152350
H	-2.5521150	-3.1200470	-1.2328290
H	-0.8166020	-3.4725560	-1.1439960
H	-2.4046670	-1.8423270	0.9122070
H	-1.6640840	-3.4449980	1.1182340
C	-0.3653720	-1.8550970	-2.8430640
H	-0.1850980	-0.9834510	-3.4846110
H	0.6004390	-2.2203850	-2.4659160
H	-0.8244050	-2.6471380	-3.4620840
C	0.5756970	-2.4372450	1.6558060
H	0.2424810	-3.3461940	2.1840740
C	1.9751590	-2.1307660	1.8020520
C	2.6334060	-1.2205290	0.9182720
C	4.0589700	-1.2026220	0.8559310
C	4.8337180	-0.4379570	-0.2347700
C	4.7311080	-1.9760640	1.8094580
H	5.8206400	-1.9581090	1.8175110
C	4.1058030	-2.8067010	2.7669730
C	4.9348740	-3.5790360	3.7617110
C	2.7258860	-2.9052780	2.7185740
H	2.1991900	-3.5926480	3.3868620
C	-2.4886990	-0.8586180	-2.2740540
H	-2.1721620	0.0502080	-2.8112030
H	-2.9081520	-1.5425970	-3.0335990
C	-3.5772290	-0.5029610	-1.2870460
C	-3.2626330	0.2898810	-0.1579730
C	-4.3023540	0.6761070	0.7067910
C	-5.6248160	0.3012040	0.4709210
C	-5.9122850	-0.4824970	-0.6467950
C	-4.9018840	-0.8868960	-1.5211510
Br	-3.8794950	1.7533200	2.2765960
H	-6.4151010	0.6142780	1.1539800
Br	-7.7563070	-1.0258860	-0.9877000
H	-5.1482180	-1.4963190	-2.3930850
C	0.3655370	2.2192650	0.9229000
C	1.5634760	2.9352680	1.5594910
H	-0.5698390	2.7858290	1.0335480
H	0.1988920	1.2930940	1.5691510
H	2.4880230	2.4746350	1.1733610
C	1.6115830	4.4411530	1.2619690
H	2.4653050	4.8995900	1.7841010
H	1.7311560	4.6694140	0.1926480
H	0.6982740	4.9463680	1.6185890
C	1.5486010	2.7068890	3.0851050
H	1.6080390	1.6358610	3.3380970
H	2.4081410	3.2080690	3.5570200
H	0.6316080	3.1146080	3.5418680
C	0.5691320	2.5377510	-1.2970170
C	0.4745990	1.3660450	-2.1024360
H	1.5782610	2.8800280	-1.0565660
C	-0.4824330	3.6101480	-1.4399660
H	-0.2934260	4.1392340	-2.3903280
H	-0.4571720	4.3569680	-0.6378390
H	-1.4940950	3.1812890	-1.4913450
H	-0.3593590	1.3278380	-2.8117070
H	1.4122810	0.9222750	-2.4602030
H	4.3118920	-4.2339360	4.3875210
H	5.6861350	-4.2072310	3.2560040
H	5.4844320	-2.8981160	4.4327010
C	6.3672280	-0.6612730	-0.1277480
C	4.3931300	-0.9476800	-1.6413810
C	4.5857950	1.0951300	-0.1627910
C	7.1246670	0.0749660	-1.2497280
H	6.7332330	-0.3036400	0.8494880
H	6.5959280	-1.7388180	-0.1828930
C	5.1438980	-0.2007580	-2.7614320
H	4.5900490	-2.0312640	-1.7113910
H	3.3081660	-0.8093340	-1.7631280
C	5.3398620	1.8322210	-1.2879780
H	3.5090870	1.2949180	-0.2468860
H	4.9108580	1.4712800	0.8226520
H	8.2036610	-0.1166400	-1.1290640
C	6.8522630	1.5859730	-1.1482110
H	4.7952570	-0.5777280	-3.7381520
C	6.6562120	-0.4467720	-2.6198920
H	5.1309700	2.9129470	-1.2088110
C	4.8591150	1.3098960	-2.6560320
H	7.4024560	2.1272940	-1.9361030
H	7.2139960	1.9758480	-0.1812880
H	5.3703770	1.8506430	-3.4700510
H	3.7784600	1.5044830	-2.7811080
H	7.2047450	0.0630580	-3.4296880
H	6.8772810	-1.5237040	-2.7152040
89
L2-Zr FF 1si-Syn Site 1 (stereoerror) E(B3LYP)/D3/TZVP/PCM=-1696.436102
Zr	0.0203790	-0.1002070	0.2538760
O	2.0102000	-0.4702070	0.4498790
N	0.2294440	2.1585860	0.5414380
N	1.0538650	0.9650180	-1.7908110
O	-1.8989870	0.5706100	-0.0049370
C	1.5077940	2.6471460	0.0350630
C	1.5194970	2.3573830	-1.4761750
H	2.5245950	2.5299990	-1.8906410
H	0.8368620	3.0647650	-1.9693310
H	2.3349620	2.1323140	0.5429420
H	1.6308450	3.7313190	0.2026030
C	-0.0030450	0.9850020	-2.8283780
H	0.3682640	1.4161610	-3.7757750
H	-0.3442040	-0.0412040	-3.0345500
H	-0.8631590	1.5712070	-2.4807690
C	-0.7072110	3.0072380	0.8337320
H	-0.4239400	4.0692850	0.9291670
C	-2.1186480	2.7365640	0.9545500
C	-2.7059360	1.5516590	0.4052610
C	-4.1271020	1.4659340	0.2872700
C	-4.8317060	0.2958280	-0.4249150
C	-4.8682720	2.5209900	0.8312910
H	-5.9554210	2.4702390	0.7816380
C	-4.3168920	3.6725970	1.4349490
C	-5.2165690	4.7430520	1.9987190
C	-2.9374000	3.7777200	1.4538160
H	-2.4602970	4.6757670	1.8567720
C	2.1746280	0.0953620	-2.2758280
H	2.4716190	0.4254610	-3.2873130
H	1.7582490	-0.9217420	-2.3898590
C	3.3959660	0.0531630	-1.3919820
C	3.2378490	-0.2644160	-0.0218630
C	4.3904730	-0.3283420	0.7839880
C	5.6640000	-0.1117990	0.2584940
C	5.7934500	0.1868460	-1.0980590
C	4.6709590	0.2768490	-1.9217220
Br	4.2130280	-0.7100100	2.6890230
H	6.5408940	-0.1715310	0.9038770
Br	7.5689980	0.4943480	-1.8490770
H	4.7886890	0.5167440	-2.9804200
C	-0.5733670	-2.3311810	0.3642890
C	-0.7479220	-3.8422540	0.5144250
H	-1.4759390	-1.9134650	-0.1353900
H	0.3322620	-2.1962780	-0.2861120
H	0.1385690	-4.2291080	1.0440860
C	-2.0040610	-4.2489470	1.2955790
H	-2.0959410	-5.3453920	1.3167740
H	-1.9870220	-3.9069670	2.3404770
H	-2.9151220	-3.8498890	0.8214720
C	-0.7489550	-4.4990690	-0.8822370
H	0.1696790	-4.2667950	-1.4448560
H	-0.8117370	-5.5942340	-0.7877300
H	-1.6123100	-4.1648350	-1.4811990
C	-0.4588670	-1.5051150	2.5019080
C	-0.2573860	-0.0974070	2.5448450
H	-1.4959000	-1.8436280	2.5664610
C	0.5835250	-2.4186770	3.0881240
H	0.4058330	-3.4800690	2.8818370
H	0.5483940	-2.2915040	4.1843250
H	1.5957170	-2.1445990	2.7594850
H	-1.1335370	0.5387460	2.7140590
H	0.6780930	0.2659560	2.9856640
H	-4.6424140	5.6126900	2.3491700
H	-5.9406660	5.0953200	1.2462960
H	-5.8006400	4.3610710	2.8525660
C	-6.3735050	0.4841980	-0.4751790
C	-4.3369100	0.1896440	-1.8993060
C	-4.5643740	-1.0551770	0.2993510
C	-7.0631060	-0.6809730	-1.2108680
H	-6.7784560	0.5522490	0.5484360
H	-6.6207290	1.4313560	-0.9832250
C	-5.0192040	-0.9842720	-2.6279590
H	-4.5560480	1.1370040	-2.4214070
H	-3.2453990	0.0560370	-1.9183810
C	-5.2425620	-2.2228600	-0.4458220
H	-3.4815900	-1.2317340	0.3682370
H	-4.9447850	-0.9928590	1.3335430
H	-8.1502370	-0.4977160	-1.2177460
H	-4.6321000	-1.0379800	-3.6598530
C	-6.5413800	-0.7615610	-2.6561890
H	-5.0200350	-3.1648150	0.0845930
C	-6.7648540	-2.0005430	-0.4779390
C	-4.7044640	-2.2986210	-1.8881390
H	-5.1592610	-3.1521790	-2.4184130
H	-3.6135910	-2.4777710	-1.8809860
H	-7.0394390	-1.5841400	-3.1965560
H	-6.7792830	0.1675210	-3.2019730
H	-7.2640730	-2.8419250	-0.9871640
H	-7.1658470	-1.9666520	0.5495380
89
L3-Zr FM 1si Site 1 and Right Insertion E(B3LYP)/D3/TZVP/PCM=-1692.52214
Zr	0.5313340	1.4596570	0.8026870
O	-0.8803350	0.3211650	-0.0762020
N	1.0059280	3.3548720	-0.4850290
N	-1.5302310	2.9619610	0.7031820
O	2.2317460	0.9437760	-0.0964790
C	-1.0224880	4.3468100	0.5474130
C	0.0225640	4.4514100	-0.5524680
H	-0.5958800	4.6650670	1.5056010
H	-1.8573880	5.0376470	0.3255740
H	-0.4605240	4.4307020	-1.5440230
H	0.5223170	5.4315290	-0.4723490
C	-2.3742900	2.8724630	1.9151050
H	-1.7951270	3.1556070	2.8036570
H	-2.7497010	1.8488850	2.0412740
H	-3.2444560	3.5497460	1.8414370
C	2.0786000	3.5337050	-1.2044300
H	2.1735900	4.4984620	-1.7293250
C	3.1672650	2.6314660	-1.4568100
C	3.2062440	1.3056750	-0.9387370
C	4.2475050	0.4151210	-1.3287580
C	4.3124900	-1.0518990	-0.8681250
C	5.2262270	0.9438840	-2.1801650
H	6.0431560	0.2946350	-2.4930800
C	5.2416670	2.2643950	-2.6798150
C	6.3576900	2.7236960	-3.5835640
C	4.1944170	3.0923990	-2.3164060
H	4.1441490	4.1158200	-2.6987350
C	-2.3542190	2.6177710	-0.5048620
H	-1.6912530	2.6794330	-1.3819900
H	-3.1303510	3.3944000	-0.6278530
C	-2.1793980	0.1303440	-0.3257360
C	-3.0060630	1.2613610	-0.4910800
C	-2.7484160	-1.1514130	-0.4324720
C	-4.1154210	-1.3047990	-0.6778190
C	-4.9270390	-0.1755800	-0.8191610
C	-4.3745280	1.1046520	-0.7301290
I	-1.5161030	-2.8739810	-0.2478680
H	-4.5422860	-2.3050620	-0.7587040
I	-7.0137530	-0.4143660	-1.1802940
H	-5.0048110	1.9876050	-0.8574070
C	0.9578400	-0.1860640	2.5443830
C	0.2559930	-0.7765310	3.7736990
H	0.4696920	-0.6539500	1.6538450
H	2.0080960	-0.4941930	2.4894030
C	0.4317500	-2.3048730	3.8216930
C	-1.2290940	-0.3967380	3.8336300
H	0.7493990	-0.3752080	4.6778190
H	-0.0225790	-2.7177470	4.7366470
H	-0.0529050	-2.7903820	2.9594080
H	1.4954750	-2.5895080	3.8175230
H	-1.7097700	-0.8120810	4.7327310
H	-1.3754910	0.6959870	3.8639400
H	-1.7725580	-0.7918640	2.9586690
C	1.4849150	1.8416110	3.3588870
C	1.1541820	2.9530230	2.5446780
H	0.7773480	1.6020810	4.1547300
C	2.9234380	1.5245490	3.6724630
H	3.0596510	0.5410470	4.1415630
H	3.5677710	1.5917870	2.7831310
H	3.2744410	2.2847010	4.3926650
H	0.2946250	3.5454680	2.8678360
H	1.9831290	3.5463090	2.1392680
C	5.5119880	-1.8123010	-1.4980380
C	4.4820790	-1.1349570	0.6762840
C	3.0190510	-1.8139760	-1.2843590
C	5.5575160	-3.2799910	-1.0281420
H	5.4392800	-1.7842360	-2.5984410
H	6.4595440	-1.3192650	-1.2229620
C	4.5142040	-2.6029240	1.1478020
H	5.4160110	-0.6227810	0.9663390
H	3.6577950	-0.6005230	1.1691240
C	3.0640360	-3.2766690	-0.8000450
H	2.1322180	-1.3147390	-0.8708030
H	2.9202520	-1.7825920	-2.3830180
H	6.4230560	-3.7724290	-1.5015790
C	5.7101100	-3.3249060	0.5028480
C	4.2611140	-3.9980150	-1.4420390
H	2.1248370	-3.7742390	-1.0954690
C	3.2067390	-3.3066050	0.7340480
H	4.6165470	-2.6231490	2.2466390
H	5.7580880	-4.3707470	0.8499490
H	6.6558110	-2.8443490	0.8073880
H	4.2915000	-5.0530780	-1.1213450
H	4.1591420	-4.0019650	-2.5408040
H	3.2093310	-4.3492120	1.0946260
H	2.3411530	-2.8105130	1.2053820
H	6.2095660	3.7608640	-3.9166590
H	7.3319400	2.6706640	-3.0702210
H	6.4320280	2.0875390	-4.4805450
89
L3-Zr FM 1si Site 2 E(B3LYP)/D3/TZVP/PCM=-1692.514547
Zr	-0.4321030	-1.3249210	0.3434920
O	0.9330290	-0.1191170	-0.4753650
N	-1.0590340	-2.8213930	-1.4428040
N	1.4506320	-2.9197290	-0.1021920
O	-2.1300810	-0.5505610	-0.2987920
C	0.8411620	-4.1702510	-0.6364570
C	-0.1307500	-3.9056090	-1.7830940
H	0.3183020	-4.6666090	0.1927790
H	1.6340770	-4.8619860	-0.9753590
H	0.4192570	-3.6341530	-2.7002620
H	-0.6683660	-4.8422520	-2.0117610
C	2.2256480	-3.2255120	1.1234910
H	1.5772100	-3.6904810	1.8761680
H	2.6580210	-2.3037680	1.5350500
H	3.0530900	-3.9229570	0.9015640
C	-2.1635180	-2.7441490	-2.1235820
H	-2.3534480	-3.5234810	-2.8817200
C	-3.2008910	-1.7440240	-2.0452480
C	-3.1516620	-0.6250910	-1.1641110
C	-4.1573200	0.3786880	-1.2147250
C	-4.0960380	1.6639960	-0.3681710
C	-5.2045600	0.1602200	-2.1209740
H	-6.0003340	0.9019800	-2.1793120
C	-5.3095290	-0.9525470	-2.9811950
C	-6.4859290	-1.0863580	-3.9148500
C	-4.2893510	-1.8892450	-2.9380160
H	-4.3130180	-2.7553360	-3.6054130
C	2.3800330	-2.3472380	-1.1415140
H	1.7845090	-2.1712280	-2.0491430
H	3.1344240	-3.1163720	-1.3834660
C	2.2600140	0.0600790	-0.4837330
C	3.0694780	-1.0628500	-0.7637240
C	2.8700550	1.2993580	-0.2253040
C	4.2631220	1.4163540	-0.2378370
C	5.0554120	0.2971870	-0.5088150
C	4.4621210	-0.9401560	-0.7740140
I	1.6770680	3.0089230	0.1809570
H	4.7255470	2.3829560	-0.0348250
I	7.1777500	0.4874230	-0.5221840
H	5.0807690	-1.8116200	-0.9999910
C	-1.2860670	-3.0505130	1.9368100
C	-2.6183480	-3.4243740	2.6123730
H	-0.4710530	-3.6777720	2.3230250
H	-1.4265080	-3.3589510	0.8748950
C	-2.8269340	-4.9480940	2.5931190
C	-3.8147160	-2.7023020	1.9815040
H	-2.5642920	-3.1240690	3.6740680
H	-3.7554240	-5.2241760	3.1179590
H	-2.9080250	-5.3281060	1.5600080
H	-1.9955960	-5.4790620	3.0841440
H	-4.7488230	-2.9639080	2.5020620
H	-3.7097360	-1.6075770	2.0192080
H	-3.9374640	-2.9871370	0.9224800
C	-0.7773940	-1.2570150	3.0720950
C	-0.1345180	-0.2136520	2.3451300
H	-1.8429440	-1.1148600	3.2721160
C	-0.0259960	-1.9688360	4.1687260
H	-0.5065500	-2.8956130	4.5095530
H	1.0148370	-2.1834370	3.8834860
H	0.0123910	-1.2815790	5.0318090
H	0.9295310	-0.0306120	2.5462630
H	-0.7077800	0.7054450	2.1578610
C	-5.3072680	2.6000680	-0.6366230
C	-4.0960920	1.3478730	1.1567210
C	-2.8087100	2.4680330	-0.7230550
C	-5.2164140	3.8937970	0.1965980
H	-5.3481780	2.8652030	-1.7064570
H	-6.2492020	2.0777400	-0.3966790
C	-3.9906960	2.6431280	1.9871440
H	-5.0218370	0.8053750	1.4156810
H	-3.2555080	0.6838610	1.4014280
C	-2.7155290	3.7544520	0.1201270
H	-1.9131010	1.8526910	-0.5575080
H	-2.8275660	2.7211680	-1.7968910
H	-6.0954290	4.5191810	-0.0312970
C	-5.2026610	3.5446520	1.6952820
C	-3.9294330	4.6540430	-0.1700650
H	-1.7856240	4.2846330	-0.1466520
C	-2.6938170	3.3886120	1.6169420
H	-3.9740220	2.3780800	3.0582630
H	-5.1493450	4.4653440	2.3003420
H	-6.1375740	3.0310300	1.9783730
H	-3.8624310	5.5893380	0.4108680
H	-3.9448040	4.9409420	-1.2354710
H	-2.5936390	4.2997180	2.2305250
H	-1.8134530	2.7602140	1.8406170
H	-6.4099200	-1.9895670	-4.5369150
H	-7.4339460	-1.1413930	-3.3549290
H	-6.5604240	-0.2173410	-4.5887280
89
L3-Zr FM 1re-Syn Site 1 StereoError(monomer misorentation relative to chain) E(B3LYP)/D3/TZVP/PCM=-1692.516772
Zr	0.5339240	1.4794490	0.7774520
O	-0.8618820	0.2916970	-0.0517280
N	0.9638390	3.3043810	-0.6327940
N	-1.5399030	2.9703870	0.6460300
O	2.2294210	0.9464760	-0.1354850
C	-1.0199380	4.3427440	0.4328840
C	-0.0126330	4.4066350	-0.7033660
H	-0.5584560	4.6773500	1.3696430
H	-1.8544640	5.0370090	0.2192470
H	-0.5270900	4.3644010	-1.6781820
H	0.4974980	5.3839050	-0.6658980
C	-2.3922030	2.9625570	1.8551570
H	-1.7989890	3.2352820	2.7377130
H	-2.8278370	1.9677660	2.0047200
H	-3.2188450	3.6891750	1.7543440
C	2.0069770	3.4488270	-1.4022400
H	2.0724490	4.3824430	-1.9848780
C	3.1014840	2.5496580	-1.6302710
C	3.1829040	1.2686460	-1.0144980
C	4.2476850	0.3819960	-1.3488650
C	4.3628170	-1.0436450	-0.7815470
C	5.1972440	0.8708360	-2.2548200
H	6.0304920	0.2242060	-2.5270440
C	5.1641620	2.1465970	-2.8599500
C	6.2505090	2.5621910	-3.8191900
C	4.0996510	2.9708600	-2.5430620
H	4.0143580	3.9605820	-3.0005690
C	-2.3652420	2.5760830	-0.5431720
H	-1.7086080	2.6168230	-1.4258210
H	-3.1527820	3.3374510	-0.6884430
C	-2.1576640	0.0894940	-0.3122140
C	-2.9974040	1.2103080	-0.4889630
C	-2.7092250	-1.1995110	-0.4258650
C	-4.0748620	-1.3715540	-0.6675180
C	-4.9016370	-0.2534390	-0.8055860
C	-4.3638930	1.0337120	-0.7259920
I	-1.4497740	-2.9055200	-0.2796740
H	-4.4875790	-2.3776120	-0.7502990
I	-6.9868830	-0.5181400	-1.1566110
H	-5.0045180	1.9078340	-0.8620250
C	1.1200610	-0.0650390	2.5793580
C	0.1443860	-0.6257490	3.6253920
H	0.9412110	-0.6030430	1.6127580
H	2.1496240	-0.3483570	2.8276770
C	0.2539680	-2.1613340	3.6852080
C	-1.3093430	-0.1843160	3.4278120
H	0.4602610	-0.2592400	4.6125430
H	-0.3789520	-2.5601480	4.4944080
H	-0.0765230	-2.6253690	2.7427810
H	1.2886870	-2.4841470	3.8796110
H	-1.9569280	-0.6034510	4.2136670
H	-1.4076560	0.9114810	3.4882740
H	-1.7150880	-0.5231710	2.4612580
C	1.8557370	2.0230980	3.1154290
C	1.1971340	3.0693660	2.4163440
H	2.8483380	1.7516200	2.7397180
C	1.7109460	1.8707670	4.6027040
H	2.1286940	0.9343040	4.9930660
H	2.2903040	2.6982510	5.0500820
H	0.6713310	1.9829110	4.9430070
H	0.4173010	3.6015020	2.9734430
H	1.8325360	3.7178480	1.8031520
C	5.5951090	-1.8022380	-1.3472440
C	4.5195020	-1.0163690	0.7667950
C	3.1007880	-1.8773740	-1.1545730
C	5.6888950	-3.2312470	-0.7774630
H	5.5319990	-1.8560870	-2.4471260
H	6.5212210	-1.2551520	-1.1023010
C	4.5954780	-2.4478240	1.3361460
H	5.4343990	-0.4563060	1.0277410
H	3.6737460	-0.4782870	1.2166770
C	3.1933010	-3.3023530	-0.5758830
H	2.1936150	-1.3824810	-0.7804310
H	3.0098500	-1.9207810	-2.2534320
H	6.5768410	-3.7226140	-1.2085410
C	5.8242270	-3.1683980	0.7545190
C	4.4234440	-4.0209440	-1.1561420
H	2.2763810	-3.8532850	-0.8459070
C	3.3200220	-3.2266950	0.9581790
H	4.6843170	-2.3903840	2.4349130
H	5.9044810	-4.1860390	1.1723950
H	6.7485380	-2.6351150	1.0361900
H	4.4858600	-5.0508530	-0.7660340
H	4.3363350	-4.1005580	-2.2533100
H	3.3590480	-4.2427570	1.3862340
H	2.4299670	-2.7373110	1.3889110
H	6.0758440	3.5717500	-4.2177950
H	7.2373810	2.5595570	-3.3278560
H	6.3150940	1.8682650	-4.6732340
89
L3-Zr FF 1re Site 1 and Right Insertion E(B3LYP)/D3/TZVP/PCM=-1692.518668
Zr	0.5109140	0.1473640	0.2543680
O	-1.4665690	0.5592010	0.2120950
N	0.4139040	-1.7971310	1.4470380
N	-0.4998720	-1.7192840	-1.1257340
O	2.4499410	-0.4998040	0.2109600
C	-0.8768750	-2.4512330	1.2608520
C	-0.9732110	-2.8279100	-0.2290900
H	-2.0066350	-3.1092790	-0.4805540
H	-0.3412140	-3.7099750	-0.4090700
H	-1.6867780	-1.7630460	1.5427250
H	-0.9748080	-3.3598360	1.8803250
C	0.5672770	-2.2004600	-2.0338740
H	0.1998380	-3.0052190	-2.6963710
H	0.9205270	-1.3744120	-2.6699280
H	1.4187710	-2.5768110	-1.4532480
C	1.3956580	-2.4484540	1.9900290
H	1.1576060	-3.3875510	2.5181750
C	2.8016240	-2.1359530	1.8998530
C	3.3151360	-1.2445660	0.9025530
C	4.7221100	-1.2028800	0.6577680
C	5.3404040	-0.3970850	-0.5012300
C	5.5308430	-1.9614920	1.5115800
H	6.6104960	-1.9268850	1.3694240
C	5.0569790	-2.7957830	2.5480150
C	6.0257500	-3.5613190	3.4133350
C	3.6855640	-2.8977460	2.7013980
H	3.2655000	-3.5773860	3.4484790
C	-1.6104440	-1.1585920	-1.9630760
H	-1.8967010	-1.9052120	-2.7251640
H	-1.1858760	-0.2984080	-2.5121950
C	-2.8420700	-0.7228120	-1.2097250
C	-2.6971230	0.1787770	-0.1297900
C	-3.8492680	0.6162520	0.5499570
C	-5.1186140	0.1846300	0.1569130
C	-5.2485110	-0.6998090	-0.9177220
C	-4.1145640	-1.1560660	-1.5951700
I	-3.6634340	1.9344270	2.2108770
H	-6.0010990	0.5360830	0.6927340
I	-7.1835310	-1.3624120	-1.5134690
H	-4.2160510	-1.8493250	-2.4331200
C	1.1509550	2.3222660	-0.4261730
C	0.6227390	3.7135960	-0.7880280
H	2.2465330	2.2794800	-0.5045400
H	0.7540210	1.6405500	-1.2518670
H	0.9473440	4.4030980	0.0113630
C	1.2765060	4.2080010	-2.0915000
H	0.9364910	5.2276930	-2.3306780
H	2.3751100	4.2281340	-2.0160810
H	1.0071850	3.5622230	-2.9446540
C	-0.9061480	3.7711160	-0.8804150
H	-1.3975520	3.4369090	0.0449080
H	-1.2416910	4.7984750	-1.0887900
H	-1.2766210	3.1315460	-1.6997870
C	0.9829260	2.3149020	1.7555510
C	0.6644040	1.0600670	2.3568580
H	0.1503230	3.0177110	1.6656140
C	2.3331140	2.9361660	2.0217330
H	2.3096490	3.3439000	3.0468990
H	2.5757450	3.7689680	1.3480200
H	3.1429980	2.1935810	1.9797950
H	1.4598900	0.5493290	2.9123940
H	-0.3457840	0.9378470	2.7645560
H	5.5044200	-4.2337290	4.1096630
H	6.7121490	-4.1707080	2.8033450
H	6.6497760	-2.8770870	4.0120640
C	6.8810300	-0.5793750	-0.5871960
C	4.7479030	-0.8751130	-1.8613980
C	5.0730870	1.1261500	-0.3396210
C	7.4791120	0.2162440	-1.7643020
H	7.3533190	-0.2422810	0.3508730
H	7.1284550	-1.6473040	-0.7082270
C	5.3388570	-0.0703990	-3.0354470
H	4.9665140	-1.9493230	-1.9905710
H	3.6535500	-0.7675240	-1.8503010
C	5.6581820	1.9203310	-1.5246140
H	3.9916720	1.3014680	-0.2688580
H	5.5202750	1.4738420	0.6078420
H	8.5694170	0.0533600	-1.7797290
H	4.8844470	-0.4250300	-3.9763800
C	6.8630170	-0.2737660	-3.0864460
H	5.4325480	2.9916010	-1.3836610
C	7.1821110	1.7149150	-1.5789380
C	5.0253200	1.4258720	-2.8405280
H	5.4164530	2.0092050	-3.6909880
H	3.9321790	1.5867410	-2.8235010
H	7.2952770	0.2796980	-3.9370450
H	7.0996370	-1.3396040	-3.2471050
H	7.6175340	2.2957510	-2.4093850
H	7.6498530	2.0862790	-0.6509940
89
L3-Zr FF 1re Site 2 (monomer and chain misorientation) E(B3LYP)/D3/TZVP/PCM=-1692.517012
Zr	0.4551790	0.0079280	-0.2626340
O	-1.4909030	0.5243390	-0.2890550
N	0.1912710	-1.2258520	1.6470510
N	-0.7517200	-2.1772660	-0.8168060
O	2.3729470	-0.4002510	0.3139630
C	-1.0839740	-1.9355910	1.6821580
C	-1.0974160	-2.8723350	0.4697030
H	-2.0745170	-3.3751870	0.3804870
H	-0.3423240	-3.6533180	0.6403330
H	-1.9173690	-1.2207620	1.6450090
H	-1.1956140	-2.5324440	2.6039540
C	0.1293380	-3.0554100	-1.6238960
H	0.3204440	-2.6010430	-2.6043410
H	1.0901420	-3.2007670	-1.1098400
H	-0.3350110	-4.0444700	-1.7897820
C	1.0647720	-1.4309610	2.5895570
H	0.7270860	-1.9795260	3.4847700
C	2.4689850	-1.1137640	2.5682720
C	3.1299790	-0.7338410	1.3585510
C	4.5557940	-0.7640360	1.2954910
C	5.3347620	-0.5941940	-0.0231720
C	5.2258750	-1.0144350	2.4985180
H	6.3154160	-1.0098670	2.4955550
C	4.5991070	-1.2942490	3.7338910
C	5.4269240	-1.5254310	4.9726560
C	3.2178160	-1.3810020	3.7394520
H	2.6876040	-1.6672350	4.6523830
C	-1.9873090	-1.8944600	-1.6191610
H	-1.6607390	-1.3571130	-2.5241670
H	-2.4093920	-2.8567650	-1.9606360
C	-3.0770720	-1.1041490	-0.9317760
C	-2.7661120	0.1345910	-0.3223550
C	-3.8044050	0.8974900	0.2421460
C	-5.1271710	0.4481050	0.2022800
C	-5.4223340	-0.7778090	-0.3996090
C	-4.4019140	-1.5507430	-0.9610340
I	-3.3545480	2.7569340	1.1739300
H	-5.9197300	1.0536110	0.6433490
I	-7.4357380	-1.4719860	-0.4614740
H	-4.6359600	-2.5062230	-1.4354130
C	0.8938900	2.3206500	-0.2790690
C	2.0974170	3.2489990	-0.0703010
H	-0.0382690	2.8761410	-0.4536480
H	0.7307160	1.8219960	0.7347650
H	3.0180150	2.6503100	-0.1694040
C	2.1662010	4.4104490	-1.0727320
H	3.0203220	5.0618590	-0.8323900
H	2.3001770	4.0793240	-2.1129930
H	1.2560070	5.0317370	-1.0269610
C	2.0727570	3.8049070	1.3685810
H	2.1133540	2.9982710	2.1184490
H	2.9382800	4.4635100	1.5413380
H	1.1602460	4.3957790	1.5525920
C	1.0917980	1.5242080	-2.3859770
C	0.9766980	0.1127280	-2.5259810
H	2.1059080	1.9253320	-2.3298180
C	0.0542970	2.4114480	-3.0278900
H	0.2445440	2.4140910	-4.1154430
H	0.0948070	3.4520670	-2.6855850
H	-0.9638170	2.0267090	-2.8676460
H	0.1358620	-0.2509450	-3.1266130
H	1.9053540	-0.4635590	-2.6234990
H	4.8048330	-1.8352530	5.8245730
H	6.1883070	-2.3047240	4.8069060
H	5.9645240	-0.6085120	5.2667710
C	6.8673440	-0.7432120	0.1796440
C	4.8976780	-1.6937320	-1.0384450
C	5.0888690	0.7999010	-0.6646110
C	7.6302390	-0.6027640	-1.1523670
H	7.2303620	0.0226220	0.8856660
H	7.0944340	-1.7265770	0.6243150
C	5.6540080	-1.5445600	-2.3738190
H	5.0939530	-2.6879190	-0.6013610
H	3.8129530	-1.6280490	-1.2133800
C	5.8465350	0.9383420	-2.0006520
H	4.0126360	0.9376740	-0.8328910
H	5.4117970	1.5867610	0.0388760
H	8.7085990	-0.7163850	-0.9530990
C	7.3580290	0.7852110	-1.7583960
H	5.3087440	-2.3288730	-3.0689720
C	7.1657180	-1.6962490	-2.1308230
H	5.6380560	1.9343360	-2.4277670
C	5.3694360	-0.1551030	-2.9765840
H	7.9112830	0.9037010	-2.7052060
H	7.7170990	1.5768030	-1.0785880
H	5.8837990	-0.0496290	-3.9464810
H	4.2892870	-0.0406950	-3.1800940
H	7.7160480	-1.6147820	-3.0832690
H	7.3871840	-2.6962720	-1.7201070
89
L3-Zr FF 1si-Syn Site 1 (stereoerror) E(B3LYP)/D3/TZVP/PCM=-1692.512674
Zr	0.4829210	0.1823440	0.1703300
O	-1.5071350	0.5900190	0.2504020
N	0.2662400	-1.8308190	1.2316690
N	-0.5559410	-1.5207630	-1.3736740
O	2.3965680	-0.5580860	0.1486580
C	-1.0119560	-2.4638430	0.9238600
C	-1.0211180	-2.7165720	-0.5942740
H	-2.0253520	-3.0244030	-0.9241760
H	-0.3358810	-3.5494460	-0.8092260
H	-1.8394520	-1.8057490	1.2212050
H	-1.1349580	-3.4233100	1.4557880
C	0.4868090	-1.9046920	-2.3534760
H	0.1008030	-2.6345920	-3.0881230
H	0.8247020	-1.0152150	-2.9072070
H	1.3522850	-2.3393560	-1.8375530
C	1.1989450	-2.5248530	1.8069660
H	0.9112940	-3.4829690	2.2722790
C	2.6117780	-2.2358800	1.8217310
C	3.2007560	-1.3357260	0.8761160
C	4.6213770	-1.3177270	0.7216590
C	5.3270910	-0.5055300	-0.3807760
C	5.3604970	-2.1063870	1.6104510
H	6.4473850	-2.0883950	1.5391190
C	4.8077450	-2.9510860	2.5981900
C	5.7064020	-3.7494100	3.5082110
C	3.4280760	-3.0312650	2.6611680
H	2.9488830	-3.7174990	3.3654830
C	-1.6790740	-0.8636960	-2.1192320
H	-1.9799740	-1.5168040	-2.9578010
H	-1.2622220	0.0531310	-2.5740930
C	-2.8973740	-0.5228560	-1.2991270
C	-2.7399740	0.2395480	-0.1170430
C	-3.8887030	0.5747350	0.6253670
C	-5.1610520	0.1887720	0.1944130
C	-5.3009910	-0.5513560	-0.9822550
C	-4.1721590	-0.9123400	-1.7215860
I	-3.7060950	1.6611320	2.4454620
H	-6.0381940	0.4639860	0.7813460
I	-7.2392690	-1.1377340	-1.6437590
H	-4.2791690	-1.4964610	-2.6382680
C	1.0854640	2.2983280	-0.5284670
C	1.3243310	3.7536320	-0.9297910
H	1.9321050	1.6808800	-0.9088960
H	0.1252140	1.9987210	-1.0226130
H	0.4837100	4.3481420	-0.5352220
C	2.6361490	4.3420670	-0.3950840
H	2.7632160	5.3721340	-0.7612420
H	2.6705780	4.3835550	0.7032630
H	3.5047510	3.7593890	-0.7406510
C	1.2679400	3.8767680	-2.4671450
H	0.3107480	3.5111970	-2.8724070
H	1.3753720	4.9300870	-2.7693030
H	2.0829200	3.3071500	-2.9439800
C	1.0772790	2.2735000	1.7714170
C	0.8103700	0.9850570	2.3114940
H	2.1315860	2.5456410	1.6758850
C	0.1196270	3.4042480	2.0361310
H	0.3470630	4.3157150	1.4723160
H	0.2049610	3.6568040	3.1075990
H	-0.9236260	3.1112100	1.8539810
H	1.6606320	0.4035920	2.6854360
H	-0.1278830	0.8520920	2.8625490
H	5.1296710	-4.4129810	4.1684100
H	6.4092410	-4.3725310	2.9315350
H	6.3141320	-3.0870130	4.1468370
C	6.8656730	-0.7256350	-0.3748250
C	4.8090510	-0.9465330	-1.7831560
C	5.0873170	1.0218570	-0.2084810
C	7.5570260	0.0699800	-1.4987890
H	7.2868860	-0.4143900	0.5958190
H	7.0931540	-1.7978150	-0.4967930
C	5.4930960	-0.1404470	-2.9043470
H	5.0072220	-2.0239970	-1.9168830
H	3.7191970	-0.8097670	-1.8384200
C	5.7683560	1.8161350	-1.3415610
H	4.0077110	1.2289770	-0.2009100
H	5.4822140	1.3426280	0.7710260
H	8.6415550	-0.1219740	-1.4491540
H	5.0893760	-0.4676920	-3.8777190
C	7.0119160	-0.3828130	-2.8646230
H	5.5666130	2.8915380	-1.1977710
C	7.2870350	1.5722000	-1.3054440
C	5.2067520	1.3601800	-2.7026240
H	5.6634080	1.9473270	-3.5170530
H	4.1183920	1.5481030	-2.7501340
H	7.5102050	0.1720610	-3.6773460
H	7.2308020	-1.4518440	-3.0286900
H	7.7869650	2.1556930	-2.0967750
H	7.7049040	1.9160100	-0.3437450
89
L1-Hf FM 1si Site 1 and Right Insertion E(B3LYP)/D3/TZVP/PCM=-2591.112583
Hf 0.522615 -0.996137 0.613023
O 1.513869 0.272819 -0.536130
N 0.170279 -2.975677 -0.502150
N 2.762962 -2.123693 0.229641
O -1.321474 -0.763643 -0.004854
C 2.476955 -3.580129 0.182282
C 1.297230 -3.899564 -0.723329
H 2.271396 -3.921991 1.203529
H 3.368253 -4.133769 -0.166436
H 1.598536 -3.837939 -1.782829
H 0.989213 -4.944206 -0.549193
C 3.753005 -1.848324 1.295547
H 3.356140 -2.157726 2.271352
H 3.986927 -0.776823 1.326121
H 4.692322 -2.401143 1.113842
C -0.973507 -3.371422 -0.993118
H -1.002292 -4.376467 -1.444175
C -2.216588 -2.660223 -1.082804
C -2.355443 -1.309702 -0.654803
C -3.547497 -0.586676 -0.935898
C -3.708486 0.910995 -0.622803
C -4.574987 -1.310609 -1.555120
H -5.510349 -0.795504 -1.771728
C -4.496943 -2.668541 -1.936557
C -5.676852 -3.344879 -2.587640
C -3.299576 -3.324182 -1.710506
H -3.172129 -4.363627 -2.025977
C 3.338905 -1.710231 -1.098252
H 2.588338 -1.948522 -1.867613
H 4.224626 -2.337748 -1.301640
C 2.706942 0.694792 -0.965764
C 3.710872 -0.257122 -1.223635
C 2.992123 2.060173 -1.153218
C 4.250647 2.472729 -1.594350
C 5.237542 1.514248 -1.844042
C 4.974375 0.153043 -1.659199
Cl 1.753406 3.241784 -0.824618
H 4.459036 3.533178 -1.736801
Cl 6.811650 2.022533 -2.388304
H 5.757430 -0.579005 -1.865831
C 0.160388 0.698625 2.276147
C 0.985560 1.497580 3.295069
H 0.355976 1.174168 1.283725
H -0.914030 0.840580 2.441301
C 0.600652 2.987245 3.261538
C 2.496339 1.325151 3.092619
H 0.734172 1.127191 4.306135
H 1.139513 3.546925 4.042887
H 0.855238 3.439767 2.289330
H -0.478244 3.129641 3.429684
H 3.066249 1.911608 3.829787
H 2.810275 0.274286 3.205115
H 2.802370 1.670894 2.090740
C 0.123606 -1.322492 3.305239
C 0.402695 -2.436003 2.475128
H 0.955801 -0.937159 3.898301
C -1.234893 -1.144230 3.926241
H -1.385991 -0.151491 4.369899
H -2.048422 -1.352446 3.215620
H -1.312627 -1.885377 4.741882
H 1.365228 -2.926762 2.642726
H -0.423721 -3.131569 2.280301
C -5.072348 1.467726 -1.115976
C -3.634248 1.175876 0.909005
C -2.592153 1.730752 -1.338862
C -5.209375 2.972321 -0.812653
H -5.174606 1.305671 -2.202370
H -5.900505 0.926086 -0.628376
C -3.756981 2.683361 1.210233
H -4.445411 0.621447 1.412286
H -2.685538 0.790508 1.307484
C -2.726246 3.232301 -1.023003
H -1.597985 1.377986 -1.030713
H -2.666978 1.565205 -2.427399
H -6.190342 3.316461 -1.180195
C -5.116230 3.200259 0.707054
C -4.086233 3.747859 -1.523861
H -1.909909 3.773704 -1.529876
C -2.622282 3.447184 0.499548
H -3.682198 2.835879 2.300809
H -5.227078 4.272881 0.939154
H -5.938785 2.676328 1.223870
H -4.184677 4.828354 -1.325163
H -4.164055 3.616647 -2.616829
H -2.685802 4.522772 0.736422
H -1.640214 3.101026 0.865212
H -5.453111 -4.389140 -2.848595
H -6.553413 -3.345039 -1.919113
H -5.976531 -2.822421 -3.510752
89
L1-Hf FM 1si Site 2 E(B3LYP)/D3/TZVP/PCM=-2591.105461
Hf 0.641202 -0.822381 0.241543
O 1.555523 0.632081 -0.713424
N 0.302945 -2.375762 -1.496755
N 2.811518 -1.902348 -0.269384
O -1.197404 -0.442182 -0.262540
C 2.491126 -3.261936 -0.792007
C 1.432012 -3.228042 -1.890862
H 2.136109 -3.868034 0.053622
H 3.408003 -3.747329 -1.172671
H 1.862096 -2.845294 -2.831916
H 1.104861 -4.261526 -2.097431
C 3.690019 -2.022811 0.919895
H 3.192800 -2.610509 1.701178
H 3.929368 -1.025307 1.310794
H 4.636727 -2.526420 0.656024
C -0.820167 -2.540492 -2.136159
H -0.859122 -3.335640 -2.899689
C -2.047911 -1.798855 -2.003785
C -2.209419 -0.709594 -1.099007
C -3.402879 0.059644 -1.098761
C -3.580384 1.322954 -0.235102
C -4.412548 -0.369526 -1.972428
H -5.349992 0.185310 -1.991798
C -4.311240 -1.472030 -2.847609
C -5.470089 -1.848791 -3.735811
C -3.113079 -2.166800 -2.861102
H -2.974603 -3.009399 -3.544393
C 3.549786 -1.131799 -1.338688
H 2.920752 -1.143660 -2.240075
H 4.477088 -1.682591 -1.572881
C 2.785524 1.160215 -0.743592
C 3.871552 0.300750 -1.003582
C 3.029427 2.525671 -0.509340
C 4.331833 3.029424 -0.541889
C 5.398991 2.164722 -0.803040
C 5.175998 0.803187 -1.033425
Cl 1.693353 3.586241 -0.167123
H 4.509837 4.089376 -0.359952
Cl 7.023921 2.790635 -0.840023
H 6.022584 0.147147 -1.244838
C 0.256847 -2.616351 1.877880
C -0.907098 -3.262842 2.654439
H 1.209563 -3.065888 2.192584
H 0.098391 -2.963152 0.827315
C -0.767204 -4.794370 2.671834
C -2.280476 -2.848726 2.112554
H -0.845845 -2.926626 3.704924
H -1.572060 -5.256467 3.265357
H -0.828159 -5.213753 1.652624
H 0.193402 -5.110323 3.109699
H -3.086490 -3.302292 2.709739
H -2.429965 -1.758955 2.130450
H -2.415686 -3.185490 1.070428
C 0.466889 -0.733706 2.956457
C 0.865524 0.386567 2.166516
H -0.594094 -0.790387 3.216933
C 1.394912 -1.257871 4.022135
H 1.123011 -2.250149 4.405883
H 2.442305 -1.271574 3.686530
H 1.338351 -0.551408 4.868664
H 1.882592 0.773353 2.315362
H 0.120690 1.179226 2.006459
C -4.966839 1.985465 -0.459666
C -3.468109 1.003879 1.284803
C -2.498796 2.381207 -0.612279
C -5.126571 3.264373 0.385710
H -5.093613 2.241938 -1.524734
H -5.770757 1.276296 -0.198547
C -3.616057 2.286958 2.128199
H -4.249901 0.275724 1.561963
H -2.498784 0.532289 1.498404
C -2.654969 3.654105 0.243167
H -1.489465 1.966517 -0.477627
H -2.599065 2.631620 -1.682283
H -6.123441 3.692378 0.188655
C -4.998178 2.914044 1.878510
C -4.038133 4.280047 -0.005417
H -1.864238 4.368519 -0.040953
C -2.516911 3.293579 1.734924
H -3.514571 2.023976 3.195135
H -5.124127 3.819612 2.495518
H -5.795635 2.211930 2.177283
H -4.151357 5.205319 0.584210
H -4.142814 4.563499 -1.066720
H -2.597917 4.202589 2.354371
H -1.517077 2.867573 1.931971
H -6.352684 -2.131450 -3.138604
H -5.772198 -1.004941 -4.377096
H -5.221522 -2.696992 -4.389616
89
L1-Hf FM 1re-Syn Site 1 StereoError(monomer misorentation relative to chain) E(B3LYP)/D3/TZVP/PCM=-2591.107873
Hf -0.542774 0.903923 0.699191
O -1.516801 -0.321538 -0.502626
N -0.305859 2.944536 -0.351469
N -2.823512 1.988663 0.453051
O 1.298922 0.795433 0.011713
C -2.563046 3.446736 0.541270
C -1.443041 3.883845 -0.388520
H -2.306310 3.677896 1.581989
H -3.481348 4.014248 0.300849
H -1.809649 3.961095 -1.425762
H -1.120032 4.897506 -0.098023
C -3.819771 1.622775 1.484928
H -3.424409 1.840753 2.485656
H -4.062094 0.556311 1.416086
H -4.752178 2.199494 1.347164
C 0.768638 3.371832 -0.958414
H 0.726080 4.382765 -1.395077
C 2.018723 2.704107 -1.168525
C 2.262184 1.379033 -0.709339
C 3.487712 0.727893 -1.027227
C 3.796858 -0.726259 -0.630446
C 4.417427 1.484534 -1.753100
H 5.370427 1.023069 -2.008577
C 4.222940 2.812145 -2.193990
C 5.305465 3.525211 -2.964132
C 3.008961 3.405339 -1.899985
H 2.796609 4.424039 -2.236448
C -3.388297 1.679880 -0.905161
H -2.645247 2.001720 -1.650877
H -4.290578 2.298926 -1.055818
C -2.694594 -0.717024 -0.997577
C -3.720195 0.233694 -1.164386
C -2.939208 -2.057175 -1.351666
C -4.184436 -2.450481 -1.845860
C -5.196893 -1.497601 -1.989046
C -4.969303 -0.158837 -1.654159
Cl -1.665236 -3.232306 -1.176887
H -4.360623 -3.492163 -2.114331
Cl -6.755530 -1.982212 -2.595513
H -5.768739 0.572299 -1.788657
C 0.040330 -0.847891 2.250774
C -0.942359 -1.755428 3.011193
H 0.098615 -1.217577 1.194631
H 1.061812 -1.015194 2.613427
C -0.607128 -3.238711 2.766852
C -2.416606 -1.474782 2.705388
H -0.798053 -1.579780 4.087380
H -1.253499 -3.886397 3.381212
H -0.763009 -3.515205 1.711766
H 0.437997 -3.465338 3.028578
H -3.074266 -2.137605 3.289266
H -2.691989 -0.441155 2.968417
H -2.649826 -1.644119 1.642060
C 0.324068 1.197669 3.261525
C -0.399376 2.244935 2.630180
H 1.390523 1.138198 3.018546
C -0.008417 0.734541 4.648750
H 0.503116 -0.191197 4.939590
H 0.349514 1.532200 5.324916
H -1.089852 0.630400 4.817837
H -1.322315 2.553711 3.135288
H 0.201734 3.079748 2.250022
C 5.191156 -1.183205 -1.140757
C 3.801487 -0.892128 0.917035
C 2.743448 -1.696015 -1.245673
C 5.488031 -2.642613 -0.745790
H 5.239346 -1.088882 -2.238652
H 5.977724 -0.531513 -0.724305
C 4.083322 -2.356774 1.310024
H 4.571057 -0.229518 1.349984
H 2.833954 -0.572085 1.328435
C 3.037967 -3.154357 -0.839993
H 1.730386 -1.417603 -0.921441
H 2.763447 -1.598390 -2.344660
H 6.485514 -2.913866 -1.129397
C 5.469445 -2.773270 0.787904
C 4.424521 -3.569236 -1.360891
H 2.262772 -3.805531 -1.277856
C 3.009436 -3.275993 0.695453
H 4.060203 -2.441478 2.410303
H 5.692963 -3.811760 1.084824
H 6.253018 -2.137899 1.235476
H 4.634847 -4.619330 -1.096434
H 4.453328 -3.506814 -2.462231
H 3.191343 -4.321503 0.996907
H 2.010295 -3.007865 1.077686
H 4.997849 4.541194 -3.250203
H 6.229337 3.607772 -2.368382
H 5.564842 2.978872 -3.885707
89
L1-Hf FF 1re Site 1 and Right Insertion E(B3LYP)/D3/TZVP/PCM=-2591.108174
Hf -0.536706 0.055023 -0.354441
O -2.479409 -0.311989 -0.475597
N -0.609286 2.298216 -0.426951
N -1.495483 0.987982 1.787032
O 1.395006 0.528225 -0.019847
C -1.886338 2.799998 0.071641
C -1.964034 2.398546 1.556171
H -2.990723 2.527061 1.929977
H -1.318458 3.075041 2.135367
H -2.712448 2.353382 -0.500217
H -1.965338 3.896884 -0.021335
C -0.410771 0.960253 2.797143
H -0.757953 1.348286 3.771634
H -0.063416 -0.073103 2.947020
H 0.440271 1.562594 2.455147
C 0.386523 3.119428 -0.577998
H 0.162380 4.199375 -0.572694
C 1.785497 2.784398 -0.655785
C 2.279887 1.501033 -0.253941
C 3.685521 1.312735 -0.088047
C 4.294962 -0.000216 0.440323
C 4.508164 2.392766 -0.429571
H 5.586808 2.271729 -0.336319
C 4.052282 3.650763 -0.881526
C 5.036700 4.738153 -1.230608
C 2.683875 3.836369 -0.959158
H 2.276744 4.807696 -1.254595
C -2.609550 0.107336 2.272228
H -2.885373 0.410914 3.297750
H -2.191256 -0.912360 2.350763
C -3.847715 0.081388 1.409873
C -3.704245 -0.175284 0.030338
C -4.856575 -0.257645 -0.775100
C -6.129510 -0.100833 -0.225156
C -6.255267 0.148845 1.144909
C -5.123074 0.244822 1.960762
Cl -4.672387 -0.550448 -2.483488
H -7.012619 -0.168749 -0.860682
Cl -7.838608 0.349152 1.840585
H -5.246211 0.440015 3.027869
C 0.010842 -2.181608 -0.703113
C -0.604052 -3.561944 -0.959136
H 1.106624 -2.249148 -0.641760
H -0.326972 -1.907715 0.359767
H -0.314995 -3.852456 -1.985034
C 0.011336 -4.609632 -0.013573
H -0.383402 -5.612887 -0.237551
H 1.108006 -4.650552 -0.105995
H -0.231224 -4.388228 1.040054
C -2.134823 -3.578472 -0.873297
H -2.608376 -2.860254 -1.558049
H -2.520151 -4.580849 -1.114838
H -2.475281 -3.333611 0.147374
C -0.180478 -1.196870 -2.664681
C -0.418446 0.211570 -2.617067
H -1.058091 -1.820165 -2.854377
C 1.117850 -1.714166 -3.230243
H 1.049666 -1.621598 -4.328071
H 1.308627 -2.772507 -3.006764
H 1.978782 -1.115028 -2.901594
H 0.410160 0.867561 -2.910928
H -1.414679 0.556837 -2.917099
H 4.527991 5.675100 -1.499006
H 5.714875 4.950222 -0.388052
H 5.668429 4.442927 -2.084823
C 5.839487 0.086445 0.586142
C 3.722670 -0.347787 1.848339
C 3.997843 -1.177967 -0.531059
C 6.432877 -1.233277 1.116336
H 6.298340 0.316664 -0.389863
H 6.108125 0.908226 1.271292
C 4.309059 -1.674461 2.370037
H 3.962923 0.472541 2.546735
H 2.626480 -0.419749 1.799379
C 4.579129 -2.500929 0.005565
H 2.912832 -1.273577 -0.669189
H 4.430246 -0.948711 -1.520510
H 7.526074 -1.117490 1.200417
H 3.868974 -1.894820 3.357622
C 5.836931 -1.550451 2.499312
H 4.332688 -3.312487 -0.700765
C 6.106880 -2.375460 0.137376
C 3.967304 -2.810415 1.386312
H 4.355060 -3.770667 1.766289
H 2.871485 -2.924495 1.302910
H 6.265270 -2.487107 2.894234
H 6.094494 -0.754479 3.218886
[truncated: 1,276 more rows]
